# Supplementary material for: Evaluation of SARS-CoV-2 antibody point of care devices in the laboratory and clinical setting
Source: PLoS One. 2022 Mar 31;17(3):e0266086. doi: 10.1371/journal.pone.0266086 (PMC8970483; doi:10.1371/journal.pone.0266086)
Supplement: S1 Data — (XLSX) [file pone.0266086.s002.xlsx]

## Sheet: serum capillary
								Abc19			ROCHE			Biomerica			Menarini			Fortress			Biozek
								SERUM	HCW Cap	Participant Cap	SERUM	HCW CAPILLARY	participant CAPILLARY	SERUM	HCW CAPILLARY	participant CAPILLARY	SERUM	HCW CAPILLARY	participant CAPILLARY	SERUM	HCW CAPILLARY	participant CAPILLARY	SERUM	HCW CAPILLARY	participant CAPILLARY
						1	n	45	45	45	42	42	42	11	11	11	38	38	38	41	41	41	41	41	41
							TP	33	24	15	37	29	27	4	1	2	29	27	24	19	24	25	30	19	16
					187.617	190.778	sens	73.3333	53.3333	33.3333	88.0952	69.0476	64.2857	36.3636	9.09091	18.1818	76.3158	71.0526	63.1579	46.3415	58.5366	60.9756	73.1707	46.3415	39.0244
				min	44	43	clopper Lower	58.0553	37.872	20.0006	74.3683	52.9139	48.0261	10.9263	0.229897	2.28312	59.7588	54.0968	45.9943	30.6559	42.1096	44.5048	57.0555	30.6559	24.2011
				max	216	224	clopper upper	83.8338	66.2055	46.5938	95.1901	80.6206	76.5343	65.0188	36.4359	47.0087	87.0502	82.8402	76.1683	60.2302	71.588	73.7695	84.1665	60.2302	53.0625
Participant ID	PCR	SX	Date	run	post PCR	post SX		IgG	IgG	IgG	IgG	IgG	IgG	IgG	IgG	IgG	IgG	IgG	IgG	IgG	IgG	IgG	IgG	IgG	IgG
LR964-C031	2020-03-24	2020-03-23	2020-10-09	2020-10-09	199	200		1	1	1
LR964-C050	2020-03-25	2020-03-24	2020-10-27	2020-10-29	216	217					1	1	1				1	1	1	1	1	1	1	1	1
LR964-C065	2020-03-30	2020-03-26	2020-10-30	2020-11-02	214	218					1	0	0	1	0	0	1	1	1	1	1	1	1	0	0
LR964-C029	2020-04-01	2020-03-31	2020-10-08	2020-10-09	190	191
LR964-C068	2020-04-06	2020-03-29	2020-11-04	2020-11-09	212	220								1	0	1
LR964-C045	2020-03-31	2020-03-26	2020-10-16	2020-10-29	199	204		1	0	0	1	0	0										1	0	0
LR964-C042	2020-04-03	2020-04-01	2020-10-26	2020-10-29	206	208		0	0	0	1	0	0				0	0	0	0	0	0	0	0	0
LR964-C058	2020-03-30	2020-03-25	2020-10-29	2020-11-02	213	218					1	1	1							0	1	1	1	1	1
LR964-C080	2020-04-03	2020-03-30	2020-11-04	2020-11-09	215	219								1	0	0
LR964-C030	2020-03-26	2020-03-25	2020-10-08	2020-10-09	196	197		1	1	0
LR964-C051	2020-03-30	2020-03-27	2020-10-28	2020-10-29	212	215					0	0	0				1	1	1	0	0	0	0	0	0
LR964-C010	2020-03-28	2020-03-23	2020-10-06	2020-10-09	192	197		1	0	0
LR964-C066	2020-04-04	2020-04-01	2020-10-30	2020-11-02	209	212					1	0	0	0	0	0	1	1	1	1	0	0	1	0	0
LR964-C024	2020-04-12	2020-04-10	2020-10-06	2020-10-09	177	179		1	1	1
LR964-C034	2020-04-01	2020-03-31	2020-10-09	2020-10-16	191	192		1	0	0
LR964-C015	2020-04-03	2020-03-30	2020-10-05	2020-10-09	185	189		0	0	0
LR964-C052	2020-04-02	2020-03-27	2020-10-28	2020-10-29	209	215					1	1	1				1	1	1	1	1	1	1	1	1
LR964-C035	2020-04-06	2020-04-03	2020-10-08	2020-10-09	185	188		1	0	0
LR964-C026	2020-03-24	2020-03-17	2020-10-07	2020-10-09	197	204		1	1	0
LR964-C054	2020-04-06	2020-04-01	2020-10-29	2020-10-29	206	211					1	1	1				1	1	1	1	1	1	1	1	1
LR964-C039	2020-04-03	2020-03-28	2020-10-08	2020-10-09	188	194		1	0	0
LR964-C028	2020-03-06	2020-04-03	2020-10-08	2020-10-09	216	188		0	0	0
LR964-C062	2020-04-07	2020-04-04	2020-10-30	2020-11-02	206	209					1	1	1	0	0	0				0	1	1	0	0	0
LR964-C032	2020-04-06	2020-03-28	2020-10-09	2020-10-16	186	195		1	1	1
LR964-C036	2020-04-06	2020-04-02	2020-10-09	2020-10-09	186	190		1	1	0
LR964-C037	2020-04-06	2020-04-03	2020-10-09	2020-10-09	186	189		0	0	0
LR964-C046	2020-04-17	2020-04-16	2020-10-27	2020-10-29	193	194		1	0	0	1	0	0				1	0	0	0	0	0	0	0	0
LR964-C061	2020-04-06	2020-03-26	2020-10-30	2020-11-02	207	218					1	1	1	1	0	0	1	1	1	1	1	1	1	0	0
LR964-C014	2020-04-04	2020-03-28	2020-10-05	2020-10-09	184	191		1	0	0
LR964-C033	2020-04-10	2020-04-05	2020-10-09	2020-10-16	182	187		1	1	1
LR964-C049	2020-04-08	2020-04-03	2020-10-27	2020-10-29	202	207					1	1	1				1	1	1	1	0	0	1	1	1
LR964-C047	2020-04-08	2020-04-05	2020-10-27	2020-10-29	202	205					1	1	1				1	1	1	1	1	1	1	0	0
LR964-C020	2020-04-08	2020-04-01	2020-10-05	2020-10-09	180	187		1	1	1
LR964-C081	2020-04-10	2020-04-07	2020-11-04	2020-11-09	208	211
LR964-C017	2020-03-28	2020-03-26	2020-10-08	2020-10-09	194	196		1	1	1
LR964-C076	2020-04-08	2020-04-06	2020-10-29	2020-11-02	204	206					1	1	1							1	1	1	1	1	1
LR964-C021	2020-04-16	2020-04-09	2020-10-06	2020-10-09	173	180		1	1	1
LR964-C059	2020-04-17	2020-04-14	2020-10-30	2020-11-02	196	199					1	0	0	0	0	0	1	1	1	0	1	1	0	0	0
LR964-C060	2020-04-11	2020-04-07	2020-10-30	2020-11-02	202	206					0	0	0	0	0	0	1	0	0	0	0	0	1	0	0
LR964-C063	2020-04-11	2020-03-20	2020-10-30	2020-11-02	202	224					0	0	0	0	0	0	1	0	0	0	0	0	0	0	0
LR964-C022	2020-04-18	2020-04-08	2020-10-05	2020-10-09	170	180		0	0	0
LR964-C085	2020-04-11	2020-04-06	2020-10-27	2020-10-29	199	204					1	1	1				1	1	1	0	0	1	1	1	1
LR964-C064	2020-04-07	2020-04-05	2020-10-22	2020-10-29	198	200		0	1	0	1	0	0				0	0	0	0	0	0	1	0	0
LR964-C055	2020-05-01	2020-04-15	2020-10-29	2020-10-29	181	197					1	1	1				1	1	0	0	1	1	1	0	0
LR964-C040	2020-04-14	2020-04-12	2020-10-26	2020-10-29	195	197		1	0	0	1	1	1				1	1	1	0	1	1	1	1	0
LR964-C057	2020-04-08	2020-03-31	2020-11-04	2020-11-09	210	218								0	1	1
LR964-C071	2020-05-01	2020-04-21	2020-10-29	2020-10-29	181	191					1	1	1				1	1	1	0	1	1	1	1	1
LR964-C070	2020-04-22	2020-04-20	2020-10-29	2020-10-29	190	192					1	1	1				1	1	1	0	1	1	1	1	1
LR964-C048	2020-04-06	2020-04-05	2020-10-27	2020-10-29	204	205					1	1	1				1	1	1	1	1	1	0	1	0
LR964-C013	2020-04-08	2020-04-08	2020-10-05	2020-10-09	180	180		1	0	0
LR964-C023	2020-04-20	2020-04-20	2020-10-09	2020-10-09	172	172		1	1	0
LR964-C044	2020-04-07	2020-04-04	2020-10-26	2020-10-29	202	205		1	0	0	1	1	1				1	1	1	1	1	1	1	1	1
LR964-C043	2020-05-05	2020-05-04	2020-10-26	2020-10-29	174	175		0	0	0	0	0	0				0	0	0	0	0	0	0	0	0
LR964-C056	2020-04-30	2020-04-29	2020-10-29	2020-11-02	182	183					1	1	1				1	1	0	1	0	0	1	0	0
LR964-C072	2020-04-11	2020-04-09	2020-10-26	2020-10-29	198	200		0	1	1	1	1	0				0	0	0	0	0	0	1	0	0
LR964-C018	2020-04-26	2020-04-25	2020-10-06	2020-10-09	163	164
LR964-C027	2020-05-01	2020-04-28	2020-10-08	2020-10-09	160	163		0	0	0
LR964-C053	2020-05-04	2020-05-02	2020-10-28	2020-10-29	177	179					1	1	1				0	0	0	0	0	0	1	0	0
LR964-C001	2020-04-11	2020-04-10	2020-10-07	2020-10-09	179	180		1	1	0
LR964-C002	2020-05-06	2020-05-05	2020-10-05	2020-10-09	152	153		1	1	1
LR964-C003	2020-04-04	2020-04-02	2020-10-05	2020-10-09	184	186
LR964-C004	2020-04-14	2020-04-12	2020-10-06	2020-10-09	175	177		1	1	1
LR964-C005	2020-03-24	2020-03-21	2020-10-09	2020-10-09	199	202		1	1	1
LR964-C006	2020-04-27	2020-04-25	2020-10-08	2020-10-09	164	166		0	0	0
LR964-C007	2020-04-10	2020-04-09	2020-10-05	2020-10-09	178	179		1	1	0
LR964-C008	2020-04-13	2020-04-12	2020-10-09	2020-10-09	179	180		1	1	0
LR964-C009	2020-03-31	2020-03-28	2020-10-06	2020-10-09	189	192		1	0	0
LR964-C011	2020-05-13	2020-05-11	2020-10-06	2020-10-09	146	148		1	1	0
LR964-C025	2020-04-27	2020-04-25	2020-10-07	2020-10-09	163	165		1	1	1
LR964-C038	2020-04-11	2020-04-11	2020-10-07	2020-10-09	179	179		0	0	0
LR964-C041	2020-04-09	2020-04-05	2020-10-28	2020-10-29	202	206					1	0	0				0	0	0	1	1	1
LR964-C067	2020-06-13	2020-06-12	2020-10-22	2020-10-29	131	132		1	0	1	1	1	1				0	0	0	0	0	0	1	1	1
LR964-C073	2020-04-07	2020-04-06	2020-10-27	2020-10-29	203	204					1	1	1				1	1	1	0	1	1	1	1	1
LR964-C074	2020-04-27	2020-04-26	2020-10-22	2020-10-29	178	179		1	1	1	1	1	1				1	1	1	1	1	1	1	1	1
LR964-C075	2020-05-13	2020-05-11	2020-10-28	2020-10-29	168	170					1	1	1				1	1	1	1	1	1	1	0	0
LR964-C077	2020-04-08	2020-04-05	2020-10-26	2020-10-29	201	204		1	1	1	1	1	1				1	1	1	1	1	1	1	0	0
LR964-C079	2020-05-03	2020-05-02	2020-10-28	2020-10-29	178	179					1	1	1				0	1	1	0	0	0	1	1	1
LR964-C082	2020-04-13	2020-04-12	2020-10-22	2020-10-29	192	193		0	1	0	1	1	0				0	1	0	0	0	0	0	1	0
LR964-C083	2020-05-15	2020-05-14	2020-10-30	2020-11-02	168	169					1	1	1	0	0	0	1	1	1	1	1	1	0	0	0
LR964-C084	2020-10-24	2020-10-23	2020-10-27	2020-10-29							1	1	1				1	1	1	1	1	1	1	1	1
LR964-C086	2020-09-15	2020-09-16	2020-10-29	2020-10-29	44	43					1	1	1				1	1	1	1	1	1	1	1	1
LR964-C087	2020-04-22	2020-04-19	2020-10-28	2020-10-29	189	192					0	0	0				1	0	0	0	0	0	0	0	0

## Sheet: Longitudinal LF
			TOTAL	55	55	55	58	58	58	17	17	17	53	0	53	57	52	58				58	58	58	58	58	58	8	8	8	58	0	58	57	32	58				58	58	58	58	58	58	0	0	0	58
			TP	54	42	54	50	9	52	16	14	16	40	0	4	57						57	36	57	54	4	54	8	8	8	50	0	11	55						55	19	55	55	3	55	0	0	0	45
			Sens	98.1818	76.3636	98.1818	86.2069	15.5172	89.6552	94.1176	82.3529	94.1176	75.4717	#DIV/0!	7.54717	100						98.2759	62.069	98.2759	93.1034	6.89655	93.1034	100	100	100	86.2069	#DIV/0!	18.9655	96.4912						94.8276	32.7586	94.8276	94.8276	5.17241	94.8276	#DIV/0!	#DIV/0!	#DIV/0!	77.5862
		V1		Roche			Biomerica			Menarini			Abc19			LUMIRA		NEUT		V2		Roche			Biomerica			Menarini			Abc19			LUMIRA		NEUT		V3		Roche			Biomerica			Menarini			Abc19
		post PCR	post sx	IgG	IgM	Ab	IgG	IgM	Ab	IgG	IgM	Ab	IgG	IgM	Ab SCORE					post PCR	post sx	IgG	IgM	Ab	IgG	IgM	Ab	IgG	IgM	Ab	IgG	IgM	Ab SCORE					post PCR	post sx	IgG	IgM	Ab	IgG	IgM	Ab	IgG	IgM	Ab	IgG
LR964-C031	1	34	35	1	1	1	1	0	1	1	1	1	1		1	1	12417.6	955.628		49	50	1	1	1	1	0	1	1	1	1	1		4	1		803.13		62	63	1	1	1	1	0	1				1
LR964-C050	2	33	34	1	1	1	1	1	1	1	1	1	1		6	1	8584.49	4296.99		48	49	1	1	1	1	0	1	1	1	1	1		4	1		2976.8		61	62	1	1	1	1	0	1				1
LR964-C065	5	31	35	1	1	1	1	1	1	1	1	1				1	21330.9	671.825		44	48	1	1	1	1	1	1	1	1	1	1		4	1		393.843		59	63	1	1	1	1	0	1				1
LR964-C029	7	29	30				1	0	1	1	1	1				1	5227.41	106.014		42	43	1	1	1	1	0	1	1	1	1	1		3	1		110.521		57	58	1	1	1	1	0	1				1
LR964-C068	9	24	32	1	1	1	1	1	1	1	1	1	1		2	1	17832.6	317.311		42	50	1	1	1	1	0	1				1		2	1		143.887		66	74	1	1	1	1	0	1				1
LR964-C045	10	30	35	1	1	1	1	0	1	1	1	1	1		2	1	6339.49	167.1		43	48	1	0	1	1	0	1	1	1	1	0		0	1		71.1799		58	63	1	0	1	1	0	1				1
LR964-C042	12	27	29	1	1	1	1	0	1	1	1	1	1		4	1	15282.1	414.42		40	42	1	1	1	1	0	1	1	1	1	1		3	1		141.71		55	57	1	1	1	1	0	1				1
LR964-C058	15	31	36	1	1	1	1	1	1	1	1	1	1		3	1	11457.7	296.035		44	49	1	1	1	1	0	1	1	1	1	1		3	1		135.556		59	64	1	0	1	1	0	1				1
LR964-C080	17	27	31	1	1	1	1	0	1	1	0	1	1		4	1	20742.4	542.368		40	44	1	0	1	1	1	1	1	1	1	1		3	1		306.731		55	59	1	0	1	1	0	1				1
LR964-C030	23	42	43	1	1	1	1	0	1	1	1	1	1		6	1	26181.4	727.694		55	56	1	1	1	1	0	1				1		4	1		483.364		70	71	1	0	1	1	0	1				1
LR964-C051	24	38	41	1	1	1	1	0	1	1	1	1	1		3	1	14526.2	154.294		51	54	1	1	1	1	0	1				0		0	1		114.454		66	69	1	1	1	1	0	1				1
LR964-C010	27	40	45	1	1	1	1	0	1	1	0	1				1	10843.1	48.1017		53	58	1	0	1	1	0	1				1		3	1		67.9599		68	73	1	0	1	1	0	1				0
LR964-C066	28	37	40				1	0	1	1	1	1				1	31689.6	715.304		52	55	1	1	1	1	0	1				1		3	1		401.202		65	68	1	0	1	1	0	1				1
LR964-C024	31	29	31	1	1	1	1	1	1	1	1	1	1		4	1	12490.5	554.637		44	46	1	1	1	1	0	1				1		5	1		553.781		57	59	1	0	1	1	0	1				1
LR964-C034	32	40	41				1	0	1	1	1	1						50.3222		55	56	1	1	1	1	0	1				1		2	1		47.9867		68	69	1	1	1	0	0	0				0
LR964-C015	33	38	42	1	1	1	1	1	1	0	0	0	0		0	1	2722.12	30		53	57	1	0	1	1	0	1				1		1			30		69	73	1	0	1	1	0	1				0
LR964-C052	35	42	48	1	1	1	1	0	1	1	1	1	1		5	1	16214.9	1320.51		55	61	1	1	1	1	0	1				1		4	1		981.31		70	76	1	1	1	1	0	1				1
LR964-C035	37	38	41	1	1	1	1	0	1				1		5	1		450.958		51	54	1	0	1	1	0	1				1		4	1		344.727		66	69	1	0	1	1	0	1				1
LR964-C026	39	51	58	1	1	1	1	0	1				1		7	1		1666.24		64	71	1	1	1	1	0	1				1		8	1		1042.54		79	86	1	0	1	1	0	1				1
LR964-C054	42	42	47	1	0	1	0	0	0				0		0	1		108.984		57	62	1	0	1	0	0	0				0		0	1		144.317		70	75	1	0	1	1	0	1				1
LR964-C039	43	45	51	0	0	0	0	0	0				0		0	1	6380.52	92.7945		60	66	0	0	0	0	0	0				0		0	1		45.1299		82	88	0	0	0	0	0	0				0
LR964-C028	45	42	45	1	1	1	1	0	1				1		2	1	6209.35	322.382		58	61	1	1	1	1	0	1				0		0	1		247.251		73	76	1	0	1	1	0	1				0
LR964-C062	47	41	44	1	0	1	1	0	1				1		3	1	17221.1	215.593		56	59	1	0	1	1	0	1				1		2	1		205.214		69	72	1	0	1	1	0	1				1
LR964-C032	48	42	51	1	1	1	1	1	1				1		8	1	11926.1	4121.18		57	66	1	1	1	1	1	1				1		6	1		2678.43		70	79	1	1	1	1	1	1				1
LR964-C036	49	42	46	1	1	1	1	0	1				1		4	1	29246.1	659.528		58	62	1	0	1	1	0	1				1		3	1		502.46		73	77	1	0	1	1	0	1				0
LR964-C037	50	42	45	1	0	1	1	0	1				0		0	1	3911.48	129.842		58	61	1	0	1	1	0	1				1		1	1	4838.72	123.986		73	76	1	0	1	1	0	1				0
LR964-C046	57	34	35	1	0	1	0	0	0				1		2	1	10525.1	120.229		47	48	1	0	1	1	0	1				1		2	1	14875.2	97.1955		62	63	1	0	1	1	0	1				1
LR964-C061	58	45	56	1	1	1	1	0	1				1		3	1	9983.95	236.213		58	69	1	1	1	1	0	1				1		3	1	11911.5	196.758		73	84	1	0	1	1	0	1				1
LR964-C014	59	47	54	1	1	1	1	0	1				1		6	1	26527	1001.66		60	67	1	1	1	1	0	1				1		6	1	27451.1	512.884		75	82	1	0	1	1	0	1				1
LR964-C033	64	45	50	1	1	1	1	0	1				1		5	1	16910.7	449.439		61	66	1	1	1	1	0	1				1		4	1	23742.7	419.162		76	81	1	0	1	1	0	1				1
LR964-C049	65	47	52	1	1	1	1	0	1				1		6	1	5684.74	727.445		62	67	1	1	1	1	0	1				1		5	1	9426.62	518.059		75	80	1	1	1	1	0	1				1
LR964-C047	66	47	50	1	1	1	1	0	1				1		4	1	25175.4	574.601		62	65	1	1	1	1	0	1				1		4	1	15394.4	272.897		75	78	1	0	1	1	0	1				1
LR964-C020	69	47	54	1	1	1	1	0	1				1		4	1		515.863		62	69	1	1	1	1	0	1				1		4	1	20041.9	648.798		75	82	1	1	1	1	0	1				1
LR964-C081	70	45	48	1	1	1	1	0	1				1		4	1		362.364		60	63	1	1	1	1	0	1				1		4	1	11204.4	300.301		76	79	1	0	1	1	0	1				1
LR964-C017	71	61	63	1	1	1	1	0	1				1		2	1	4279.97	271.78		74	76	1	1	1	1	0	1				1		3	1	7990.07	360.351		89	91	1	1	1	1	0	1				1
LR964-C076	72	50	52	1	1	1	1	0	1				1		3	1	18039	634.113		63	65	1	1	1	1	0	1				1		3	1	18051	445.575		78	80	1	1	1	1	0	1				1
LR964-C021	74	42	49	1	1	1	1	0	1				1		3	1	20465.2	1495.58		56	63	1	1	1	1	0	1				1		4	1	26392.9	1149.73		68	75	1	1	1	1	0	1				1
LR964-C059	75	41	44	1	1	1	0	0	0				1		3	1	11737.3	206.722		54	57	1	0	1	0	0	0				1		1	1	16338.2	111.09		69	72	1	0	1	1	0	1				1
LR964-C060	76	47	51	1	0	1	1	0	1				1		1	1	13085.1	200.068		60	64	1	0	1	1	0	1				1		1	1	17604.9	153.874		75	79	1	0	1	1	0	1				1
LR964-C063	77	47	69	1	1	1	0	0	0				0		0	1	6132.16	32.6662		61	83	1	1	1	1	0	1				0		0	1	10623.2	31.0987		75	97	0	0	0	1	0	1				0
LR964-C022	78	40	50	1	1	1	1	0	1				0		0	1	7029.58	89.3776		53	63	1	0	1	1	0	1				0		0	1	6518.4	40.0618		68	78	1	0	1	1	0	1				0
LR964-C085	79	47	52	1	1	1	1	0	1				1		2	1	5814.69	231.456		60	65	1	1	1	1	0	1				1		1	1	6077.33	238.332		75	80	1	1	1	1	0	1				1
LR964-C064	81	51	53	1	0	1	1	0	1				1		1	1	18707.4	237.077		64	66	1	0	1	1	0	1				1		1	1	18418	164.192		86	88	1	0	1	1	0	1				1
LR964-C055	82	31	47	1	1	1	1	0	1				1		3	1	20610.6	282.807		46	62	1	1	1	1	0	1				1		2	1	26115.8	194.764		59	75	1	0	1	1	0	1				1
LR964-C040	83	31	48	1	0	1	1	1	1				1		1	1	2753.87	122.172		46	63	1	0	1	1	0	1				1		1	0	988.077	115.962		59	76	1	0	1	1	1	1				1
LR964-C057	84	54	62	1	1	1	1	0	1				1		3	1	7649.35	362.961		69	77	1	1	1	1	0	1				1		2	1	5696.92	220.914		82	90	1	0	1	1	0	1				1
LR964-C071	85	31	41	1	1	1	1	0	1				1		2	1	8368.98	204.436		46	56	1	1	1	1	0	1				1		2	1	5449.88	240.086		59	69	1	1	1	1	0	1				1
LR964-C070	86	40	42	1	0	1	1	0	1				1		3	1	31676.9	1220.09		55	57	1	0	1	1	0	1				1		5	1	29767.3	729.55		68	70	1	0	1	1	0	1				1
LR964-C048	88	56	57	1	1	1	1	0	1				1		3	1	5876.48	451.48		71	72	1	1	1	1	0	1				1		4	1	9632.66	259.431		84	85	1	0	1	1	0	1				1
LR964-C013	91	54	54	1	0	1	1	0	1				0		0	1	6091.4	147.7		69	69	1	0	1	1	0	1				1		2	1	9015.48	148.8		91	91	1	0	1	1	0	1				1
LR964-C023	92	42	42	1	0	1	1	0	1				0		0	1	23151.3	208.191		57	57	1	0	1	1	0	1				1		1	1	24232.5	314.19		70	70	1	0	1	1	0	1				1
LR964-C044	93	58	61	1	1	1	1	0	1				1		5	1	21158.8	561.185		71	74	1	1	1	1	0	1				1		4	1	24300.8	762.685		86	89	1	0	1	1	0	1				1
LR964-C043	100	34	35	1	0	1	0	0	0				0		0	1	2054.28	44.8207		49	50	1	0	1	0	0	0				1		1	0	2187.98	35.6913		62	63	0	0	0	0	0	0				0
LR964-C056	101	39	40	1	1	1	1	0	1				1		5	1	14011.5	267.91		55	56	1	1	1	1	0	1				1		2	1	12842.3	213.608		70	71	1	1	1	1	0	1				1
LR964-C072	102	58	60	1	0	1	1	0	1				0		0	1	7955.07	235.701		73	75	1	0	1	1	0	1				0		0	1	10901.6	149.628		86	88	1	0	1	1	0	1				0
LR964-C018	103	43	44	1	1	1	0	0	1				0		0	1	3205.08	119.65		58	59	1	0	1	1	0	1				1		2	1	3919.79	113.213		71	72	1	0	1	1	0	1				0
LR964-C027	104	38	41	1	1	1	1	0	1				0		0	1	1482.9	30		53	56	1	1	1	1	0	1				1		1	1		30		67	70	1	0	1	1	0	1				1
LR964-C053	105	35	37	1	1	1	0	1	1				0		0	1	6638.21	92.5033		50	52	1	1	1	1	1	1				1		1	1	8587.85	73.8313		63	65	1	1	1	1	1	1				0
[truncated: 36 more columns]

## Sheet: sensitivity with time
														280	277	280	277
										count				>=50	215	>=160	141	TP	NT50 pos, Ab pos
														222	4	142	0	FN	NT50 pos, Ab neg
														<50	42	<160	116	FP	NT50 neg, Ab pos
					20									58	16	138	20	TN	NT50 neg, Ab neg
																	pos	257	225	207	248	222
				224	257									sens for NT>50			neg	20	55	61	5	58			n	days post sx	Roche G	roche n	Roche G sens	95% CI		Biomerica G	Biomerica n	Biomerica G sens	95% CI		abc19	n	abc19 sens	95% CI		Lumira	n	lumira sensitivity	95% CI
					Roche			Biomerica			Abc19G	LUMIRA	NT50	NT >= 50	NT>=160		≥ 50	Roche	Biomerica	Abc19	Lumira	nt50			157	20-79	151	154	98.0519	0.944127	0.99467	143	157	91.0828	0.854911	0.945284	122	152	80.2632	0.73039	0.85421	150	153	98.0392	0.943769	0.994635
anonymised sample			post PCR	post sx	IgG	IgM	Ab	IgG	IgM	Ab				280			n	277	280	268	253	280			44	80-139	41	44	93.1818	0.813438	0.98116	39	44	88.6364	0.754423	0.954141	35	43	81.3953	0.665986	0.90391	42	43	97.6744	0.87711	0.998808
P34	83	v2	46	63	1	0	1	1	0	1	1	0	115.962	1	0			219	222	216	210	222			80	>=140	65	79	82.2785	0.720575	0.889561	43	79	54.4304	0.428328	0.640279	50	73	68.4932	0.565613	0.774153	56	57	98.2456	0.906083	0.999101
P32	100	v2	49	50	1	0	1	0	0	0	1	0	35.6913	0	0		TP	215	198	187	207	222			281			277					280					268					253
P56	100	v3	62	63	0	0	0	0	0	0	0	0	33.603	0	0		FN	4	24	29	3	0
P47	83	v4	87	104	1	0	1	1	1	1	1	0	121.417	1	0			58	58	52	43	58
P37	83	v5	195	197	1	0	1	0	1	1	1	0	74.2073	1	0		FP	42	27	20	41	0
P13	1	v1	34	35	1	1	1	1	0	1	1	1	955.628	1	1		TN	16	31	32	2	58
P48	2	v1	33	34	1	1	1	1	1	1	1	1	4296.99	1	1		Sens	98.1735	89.1892	86.5741	98.5714	100
P13	5	v1	31	35	1	1	1	1	1	1		1	671.825	1	1		clopper pearson lower	95.3898	84.3423	81.2904	95.8821	98.3521
P50	7	v1	29	30				1	0	1		1	106.014	1	0		clopper pearson upper	99.3738	92.4328	90.226	99.6095	#NUM!
P40	9	v1	24	32	1	1	1	1	1	1	1	1	317.311	1	1		Spec	27.5862	53.4483	61.5385	4.65116	100
P72	10	v1	30	35	1	1	1	1	0	1	1	1	167.1	1	1		clopper pearson lower	16.6625	39.8725	47.0185	0.568326	93.8379
P51	12	v1	27	29	1	1	1	1	0	1	1	1	414.42	1	1		clopper pearson upper	38.8361	64.7453	72.8554	13.9269	#NUM!
P03	15	v1	31	36	1	1	1	1	1	1	1	1	296.035	1	1		PPV	83.6576	88	90.3382	83.4677	100
P28	17	v1	27	31	1	1	1	1	0	1	1	1	542.368	1	1		clopper pearson lower	78.5587	83.0226	85.4728	78.2478	98.3521
P65	23	v1	42	43	1	1	1	1	0	1	1	1	727.694	1	1		clopper pearson upper	87.3405	91.3932	93.5047	87.234	#NUM!
P67	24	v1	38	41	1	1	1	1	0	1	1	1	154.294	1	0		NPV	80	56.3636	52.459	40	100
P23	27	v1	40	45	1	1	1	1	0	1		1	48.1017	0	0		clopper pearson lower	56.3386	42.3217	39.2669	5.2745	93.8379
P24	28	v1	37	40				1	0	1		1	715.304	1	1		clopper pearson upper	92.8646	67.7886	63.5168	81.0745	#NUM!
P64	31	v1	29	31	1	1	1	1	1	1	1	1	554.637	1	1
P42	33	v1	38	42	1	1	1	1	1	1	0	1	30	0	0		pos	257	225	207	248	142
P80	35	v1	42	48	1	1	1	1	0	1	1	1	1320.51	1	1		neg	20	55	61	5	138
P87	37	v1	38	41	1	1	1	1	0	1	1	1	450.958	1	1		≥160	Roche	Biomerica	Abc19	Lumira	nt50
P71	39	v1	51	58	1	1	1	1	0	1	1	1	1666.24	1	1		n	277	280	268	253	280
P38	42	v1	42	47	1	0	1	0	0	0	0	1	108.984	1	0			141	142	138	137	142
P70	43	v1	45	51	0	0	0	0	0	0	0	1	92.7945	1	0		TP	141	136	132	137	142
P68	45	v1	42	45	1	1	1	1	0	1	1	1	322.382	1	1		FN	0	6	6	0	0
P29	47	v1	41	44	1	0	1	1	0	1	1	1	215.593	1	1			136	138	130	116	138
P32	48	v1	42	51	1	1	1	1	1	1	1	1	4121.18	1	1		FP	116	89	75	111	0
P45	49	v1	42	46	1	1	1	1	0	1	1	1	659.528	1	1		TN	20	49	55	5	138
P47	50	v1	42	45	1	0	1	1	0	1	0	1	129.842	1	0		Sens	100	95.7746	95.6522	100	100
P46	57	v1	34	35	1	0	1	0	0	0	1	1	120.229	1	0		clopper pearson lower	97.4177	91.0302	90.7769	97.3433	97.4357
P60	58	v1	45	56	1	1	1	1	0	1	1	1	236.213	1	1		clopper pearson upper	#NUM!	98.1441	98.0898	#NUM!	#NUM!
P76	59	v1	47	54	1	1	1	1	0	1	1	1	1001.66	1	1		Spec	14.7059	35.5072	42.3077	4.31034	100
P26	64	v1	45	50	1	1	1	1	0	1	1	1	449.439	1	1		clopper pearson lower	9.22012	27.553	33.6957	1.41416	97.3623
P37	65	v1	47	52	1	1	1	1	0	1	1	1	727.445	1	1		clopper pearson upper	20.6476	42.7594	49.8971	8.84894	#NUM!
P28	66	v1	47	50	1	1	1	1	0	1	1	1	574.601	1	1		PPV	54.8638	60.4444	63.7681	55.2419	100
P59	69	v1	47	54	1	1	1	1	0	1	1	1	515.863	1	1		clopper pearson lower	48.5592	53.7299	56.8181	48.8206	97.4357
P10	70	v1	45	48	1	1	1	1	0	1	1	1	362.364	1	1		clopper pearson upper	60.1021	65.9012	69.3299	60.5691	#NUM!
P50	71	v1	61	63	1	1	1	1	0	1	1	1	271.78	1	1		NPV	100	89.0909	90.1639	100	100
P61	72	v1	50	52	1	1	1	1	0	1	1	1	634.113	1	1		clopper pearson lower	83.1567	77.7529	79.8104	47.8176	97.3623
P35	74	v1	42	49	1	1	1	1	0	1	1	1	1495.58	1	1		clopper pearson upper	#NUM!	95.1412	95.6291	#NUM!	#NUM!
P21	75	v1	41	44	1	1	1	0	0	0	1	1	206.722	1	1
P36	76	v1	47	51	1	0	1	1	0	1	1	1	200.068	1	1				NT50 ≥ 50
P15	77	v1	47	69	1	1	1	0	0	0	0	1	32.6662	0	0				Sensitivity	Specificity	PPV	NPV
P85	78	v1	40	50	1	1	1	1	0	1	0	1	89.3776	1	0			Roche	98.1735	27.5862	83.6576	80
P49	79	v1	47	52	1	1	1	1	0	1	1	1	231.456	1	1			Biomerica	89.1892	53.4483	88	56.3636
P17	81	v1	51	53	1	0	1	1	0	1	1	1	237.077	1	1			Abc19	86.5741	61.5385	90.3382	52.459
P42	82	v1	31	47	1	1	1	1	0	1	1	1	282.807	1	1			Lumira	98.5714	52.459	83.4677	40
P34	83	v1	31	48	1	0	1	1	1	1	1	1	122.172	1	0
P27	84	v1	54	62	1	1	1	1	0	1	1	1	362.961	1	1
P71	85	v1	31	41	1	1	1	1	0	1	1	1	204.436	1	1
P31	86	v1	40	42	1	0	1	1	0	1	1	1	1220.09	1	1
P85	88	v1	56	57	1	1	1	1	0	1	1	1	451.48	1	1
P56	91	v1	54	54	1	0	1	1	0	1	0	1	147.7	1	0
P14	92	v1	42	42	1	0	1	1	0	1	0	1	208.191	1	1
P72	93	v1	58	61	1	1	1	1	0	1	1	1	561.185	1	1
P44	100	v1	34	35	1	0	1	0	0	0	0	1	44.8207	0	0
P05	101	v1	39	40	1	1	1	1	0	1	1	1	267.91	1	1
P39	102	v1	58	60	1	0	1	1	0	1	0	1	235.701	1	1
P25	103	v1	43	44	1	1	1	0	0	1	0	1	119.65	1	0
P45	104	v1	38	41	1	1	1	1	0	1	0	1	30	0	0
P43	105	v1	35	37	1	1	1	0	1	1	0	1	92.5033	1	0
P31	1	v2	49	50	1	1	1	1	0	1	1	1	803.13	1	1
P70	2	v2	48	49	1	1	1	1	0	1	1	1	2976.8	1	1
P71	5	v2	44	48	1	1	1	1	1	1	1	1	393.843	1	1
P20	7	v2	42	43	1	1	1	1	0	1	1	1	110.521	1	0
P24	9	v2	42	50	1	1	1	1	0	1	1	1	143.887	1	0
P53	10	v2	43	48	1	0	1	1	0	1	0	1	71.1799	1	0
P49	12	v2	40	42	1	1	1	1	0	1	1	1	141.71	1	0
P23	15	v2	44	49	1	1	1	1	0	1	1	1	135.556	1	0
P55	17	v2	40	44	1	0	1	1	1	1	1	1	306.731	1	1
P46	23	v2	55	56	1	1	1	1	0	1	1	1	483.364	1	1
P66	24	v2	51	54	1	1	1	1	0	1	0	1	114.454	1	0
P81	27	v2	53	58	1	0	1	1	0	1	1	1	67.9599	1	0
P36	28	v2	52	55	1	1	1	1	0	1	1	1	401.202	1	1
P40	31	v2	44	46	1	1	1	1	0	1	1	1	553.781	1	1
P61	32	v2	55	56	1	1	1	1	0	1	1	1	47.9867	0	0
P76	35	v2	55	61	1	1	1	1	0	1	1	1	981.31	1	1
P54	37	v2	51	54	1	0	1	1	0	1	1	1	344.727	1	1
P18	39	v2	64	71	1	1	1	1	0	1	1	1	1042.54	1	1
P44	42	v2	57	62	1	0	1	0	0	0	0	1	144.317	1	0
P66	43	v2	60	66	0	0	0	0	0	0	0	1	45.1299	0	0
P34	45	v2	58	61	1	1	1	1	0	1	0	1	247.251	1	1
P17	47	v2	56	59	1	0	1	1	0	1	1	1	205.214	1	1
P57	48	v2	57	66	1	1	1	1	1	1	1	1	2678.43	1	1
P59	49	v2	58	62	1	0	1	1	0	1	1	1	502.46	1	1
P18	50	v2	58	61	1	0	1	1	0	1	1	1	123.986	1	0
P15	57	v2	47	48	1	0	1	1	0	1	1	1	97.1955	1	0
P39	58	v2	58	69	1	1	1	1	0	1	1	1	196.758	1	1
P52	59	v2	60	67	1	1	1	1	0	1	1	1	512.884	1	1
P34	64	v2	61	66	1	1	1	1	0	1	1	1	419.162	1	1
P26	65	v2	62	67	1	1	1	1	0	1	1	1	518.059	1	1
P10	66	v2	62	65	1	1	1	1	0	1	1	1	272.897	1	1
P28	69	v2	62	69	1	1	1	1	0	1	1	1	648.798	1	1
P65	70	v2	60	63	1	1	1	1	0	1	1	1	300.301	1	1
P64	71	v2	74	76	1	1	1	1	0	1	1	1	360.351	1	1
P66	72	v2	63	65	1	1	1	1	0	1	1	1	445.575	1	1
P29	74	v2	56	63	1	1	1	1	0	1	1	1	1149.73	1	1
P85	75	v2	54	57	1	0	1	0	0	0	1	1	111.09	1	0
P30	76	v2	60	64	1	0	1	1	0	1	1	1	153.874	1	0
P21	77	v2	61	83	1	1	1	1	0	1	0	1	31.0987	0	0
P28	78	v2	53	63	1	0	1	1	0	1	0	1	40.0618	0	0
P24	79	v2	60	65	1	1	1	1	0	1	1	1	238.332	1	1
P15	81	v2	64	66	1	0	1	1	0	1	1	1	164.192	1	1
P53	82	v2	46	62	1	1	1	1	0	1	1	1	194.764	1	1
P57	84	v2	69	77	1	1	1	1	0	1	1	1	220.914	1	1
P63	85	v2	46	56	1	1	1	1	0	1	1	1	240.086	1	1
P55	86	v2	55	57	1	0	1	1	0	1	1	1	729.55	1	1
P20	88	v2	71	72	1	1	1	1	0	1	1	1	259.431	1	1
P62	91	v2	69	69	1	0	1	1	0	1	1	1	148.8	1	0
P40	92	v2	57	57	1	0	1	1	0	1	1	1	314.19	1	1
P21	93	v2	71	74	1	1	1	1	0	1	1	1	762.685	1	1
P22	101	v2	55	56	1	1	1	1	0	1	1	1	213.608	1	1
P76	102	v2	73	75	1	0	1	1	0	1	0	1	149.628	1	0
P48	103	v2	58	59	1	0	1	1	0	1	1	1	113.213	1	0
P14	104	v2	53	56	1	1	1	1	0	1	1	1	30	0	0
P20	105	v2	50	52	1	1	1	1	1	1	1	1	73.8313	1	0
P31	2	v3	61	62	1	1	1	1	0	1	1	1	2160.42	1	1
P68	5	v3	59	63	1	1	1	1	0	1	1	1	350.56	1	1
P70	7	v3	57	58	1	1	1	1	0	1	1	1	218.613	1	1
P59	9	v3	66	74	1	1	1	1	0	1	1	1	73.7251	1	0
P58	10	v3	58	63	1	0	1	1	0	1	1	1	42.2626	0	0
P57	12	v3	55	57	1	1	1	1	0	1	1	1	76.6805	1	0
P51	15	v3	59	64	1	0	1	1	0	1	1	1	88.9004	1	0
P23	17	v3	55	59	1	0	1	1	0	1	1	1	264.779	1	1
P33	23	v3	70	71	1	0	1	1	0	1	1	1	391.003	1	1
P32	24	v3	66	69	1	1	1	1	0	1	1	1	138.387	1	0
P47	27	v3	68	73	1	0	1	1	0	1	0	1	73.5458	1	0
P54	28	v3	65	68	1	0	1	1	0	1	1	1	329.821	1	1
P44	31	v3	57	59	1	0	1	1	0	1	1	1	281.859	1	1
P54	32	v3	68	69	1	1	1	0	0	0	0	1	30	0	0
P20	33	v3	69	73	1	0	1	1	0	1	0	1	30	0	0
P55	35	v3	70	76	1	1	1	1	0	1	1	1	777.767	1	1
P36	37	v3	66	69	1	0	1	1	0	1	1	1	262.648	1	1
P68	39	v3	79	86	1	0	1	1	0	1	1	1	811.27	1	1
P60	42	v3	70	75	1	0	1	1	0	1	1	1	148.911	1	0
P72	43	v3	82	88	0	0	0	0	0	0	0	1	31.1674	0	0
P59	45	v3	73	76	1	0	1	1	0	1	0	1	196.195	1	1
P81	47	v3	69	72	1	0	1	1	0	1	1	1	125.35	1	0
P48	48	v3	70	79	1	1	1	1	1	1	1	1	1705.29	1	1
P72	49	v3	73	77	1	0	1	1	0	1	0	1	364.854	1	1
P70	50	v3	73	76	1	0	1	1	0	1	0	1	80.1602	1	0
P80	57	v3	62	63	1	0	1	1	0	1	1	1	73.3271	1	0
P50	58	v3	73	84	1	0	1	1	0	1	1	1	119.867	1	0
P53	59	v3	75	82	1	0	1	1	0	1	1	1	321.762	1	1
P27	64	v3	76	81	1	0	1	1	0	1	1	1	487.742	1	1
P44	65	v3	75	80	1	1	1	1	0	1	1	1	225.578	1	1
P71	66	v3	75	78	1	0	1	1	0	1	1	1	363.038	1	1
P31	69	v3	75	82	1	1	1	1	0	1	1	1	469.873	1	1
P13	70	v3	76	79	1	0	1	1	0	1	1	1	166.268	1	1
P51	71	v3	89	91	1	1	1	1	0	1	1	1	400.855	1	1
P43	72	v3	78	80	1	1	1	1	0	1	1	1	373.742	1	1
P63	74	v3	68	75	1	1	1	1	0	1	1	1	719.195	1	1
P76	75	v3	69	72	1	0	1	1	0	1	1	1	52.8167	1	0
P23	76	v3	75	79	1	0	1	1	0	1	1	1	90.9106	1	0
P49	77	v3	75	97	0	0	0	1	0	1	0	1	45.1462	0	0
P36	78	v3	68	78	1	0	1	1	0	1	0	1	45.643	0	0
P18	79	v3	75	80	1	1	1	1	0	1	1	1	188.048	1	1
P42	81	v3	86	88	1	0	1	1	0	1	1	1	137.434	1	0
P22	82	v3	59	75	1	0	1	1	0	1	1	1	140.987	1	0
P40	83	v3	59	76	1	0	1	1	1	1	1	1	111.7	1	0
P30	84	v3	82	90	1	0	1	1	0	1	1	1	147.336	1	0
P37	85	v3	59	69	1	1	1	1	0	1	1	1	220.036	1	1
P46	86	v3	68	70	1	0	1	1	0	1	1	1	532.443	1	1
P65	88	v3	84	85	1	0	1	1	0	1	1	1	232.642	1	1
P10	91	v3	91	91	1	0	1	1	0	1	1	1	139.424	1	0
P61	92	v3	70	70	1	0	1	1	0	1	1	1	720.185	1	1
P58	93	v3	86	89	1	0	1	1	0	1	1	1	668.683	1	1
P49	101	v3	70	71	1	1	1	1	0	1	1	1	149.039	1	0
P68	102	v3	86	88	1	0	1	1	0	1	0	1	141.282	1	0
P37	103	v3	71	72	1	0	1	1	0	1	0	1	117.264	1	0
P23	104	v3	67	70	1	0	1	1	0	1	1	1	33.6674	0	0
P62	105	v3	63	65	1	1	1	1	1	1	0	1	39.0664	0	0
P66	28	v4	93	96	1	0	1	1	0	1	1	1	325.962	1	1
P45	31	v4	85	87	1	0	1	1	0	1	1	1	382.209	1	1
P74	32	v4	99	100	1	1	1	0	0	0	1	1	77.2729	1	0
P62	33	v4	97	101	1	0	1	0	0	0	0	1	58.5987	1	0
P61	35	v4	98	104	1	1	1	1	0	1	1	1	759.024	1	1
P24	37	v4	94	97	1	0	1	1	0	1	1	1	345.587	1	1
P17	39	v4	107	114	1	0	1	1	0	1	1	1	536.626	1	1
P54	42	v4	98	103	1	0	1	1	1	1	1	1	196.516	1	1
P07	43	v4	97	103	0	0	0	0	0	0	1	1	50.7672	1	0
P70	45	v4	98	101	1	0	1	1	0	1	0	1	88.9004	1	0
P26	47	v4	97	100	1	0	1	1	0	1	1	1	89.439	1	0
P33	48	v4	98	107	1	1	1	1	1	1	1	1	783.009	1	1
P14	49	v4	101	105	1	0	1	1	0	1	1	1	253.219	1	1
P06	50	v4	101	104	1	0	1	1	0	1	0	1	73.7798	1	0
P39	57	v4	90	91	1	0	1	0	0	0	0	1	46.4261	0	0
P81	58	v4	101	112	1	0	1	1	0	1	1	1	67.5155	1	0
P49	59	v4	103	110	1	0	1	1	0	1	1	1	155.12	1	0
P32	65	v4	108	103	1	1	1	1	0	1	1	1	278.098	1	1
P36	69	v4	110	103	1	1	1	1	0	1	1	1	194.687	1	1
P15	74	v4	91	98	1	0	1	1	0	1	1	1	282.353	1	1
P46	82	v4	87	103	1	0	1	1	0	1	1	1	82.2249	1	0
P34	85	v4	87	97	1	0	1	1	0	1	1	1	166.096	1	1
P52	86	v4	96	98	1	0	1	1	0	1	1	1	535.069	1	1
P35	92	v4	98	98	1	0	1	1	0	1	1	1	380.821	1	1
P64	1	v5	199	200	1	1	1	1	0	1	1	1	429.452	1	1
P63	2	v5	216	217	1	1	1	1	0	1	1	1	554.529	1	1
P85	7	v5	190	191	1	1	1	1	0	1	1	1	399.933	1	1
P86	9	v5	212	220	1	0	1	1	1	0	0	1	55.4339	1	0
P43	10	v5	199	204	1	0	1	0	0	0	1	1	40.7865	0	0
P64	12	v5	206	208	1	0	1	0	0	0	0	1	31.119	0	0
P77	15	v5	213	218	1	1	1	1	0	1	0	1	34.716	0	0
P73	17	v5	215	219	1	0	1	1	1	1	0	1	111.475	1	0
P79	23	v5	196	197	1	0	1	1	0	1	1	1	30	0	0
P83	24	v5	212	215	0	0	0	0	0	0	1	1	51.9735	1	0
P51	27	v5	192	197	0	0	0	1	0	1	1	1	30	0	0
P28	28	v5	209	212	1	0	1	0	0	0	1	1	98.0182	1	0
P21	31	v5	177	179	1	0	1	1	0	1	1	1	221.369	1	1
P29	32	v5	191	192	0	0	0	0	0	0	1	1	43.7368	0	0
P10	33	v5	185	189	0	0	0	0	0	0	0	1	39.6471	0	0
P48	35	v5	209	215	1	1	1	1	0	1	1	1	372.838	1	1
P22	37	v5	185	188	1	0	1	1	0	1	1	1	114.585	1	0
P55	39	v5	197	204	1	0	1	1	0	1	1	1	65.4196	1	0
P35	42	v5	206	211	1	0	1	0	0	0	1	1	483.631	1	1
P08	43	v5	188	194	0	0	0	0	0	0	1	1	40.7058	0	0
P45	45	v5	216	188	0	0	0	0	0	0	0	1	45.075	0	0
P13	47	v5	206	209	1	0	1	0	0	0	0	1	46.0082	0	0
P75	48	v5	186	195	1	1	1	1	1	1	1	1	692.476	1	1
P04	49	v5	186	190	1	0	1	1	0	1	1	1	181.851	1	1
P18	50	v5	186	189	1	0	1	0	0	0	0	1	43.3416	0	0
P62	57	v5	193	194	1	0	1	0	0	0	1	1	30	0	0
P80	58	v5	207	218	1	0	1	1	0	1	1	1	34.4551	0	0
P11	59	v5	184	191	1	0	1	1	0	1	1	1	50.0362	1	0
P02	64	v5	182	187	1	0	1	1	0	1	1	1	486.138	1	1
P71	65	v5	202	207	1	1	1	1	0	1	1	1	115.008	1	0
P57	66	v5	202	205	1	0	1	1	1	1	1	1	281.15	1	1
P63	69	v5	180	187	1	1	1	1	0	1	1	1	206.467	1	1
P39	70	v5	208	211	0	0	0	0	0	0	0	1	81.5978	1	0
P30	71	v5	194	196	1	1	1	0	0	0	1	1	255.845	1	1
P26	72	v5	204	206	1	1	1	1	0	1	0	1	251.13	1	1
P60	74	v5	173	180	1	0	1	1	0	1	1	1	244.946	1	1
P14	75	v5	196	199	1	0	1	0	0	0	1	1	107.567	1	0
P17	76	v5	202	206	0	0	0	0	0	0	0	1	30	0	0
P33	77	v5	202	224	0	0	0	0	0	0	0	1	30	0	0
P43	78	v5	170	180	0	0	0	0	0	0	0	1	30	0	0
P40	79	v5	199	204	1	1	1	1	0	1	1	1	314.748	1	1
P81	81	v5	198	200	1	0	1	0	0	0	0	1	30	0	0
P35	82	v5	181	197	1	0	1	1	0	1	0	1	30	0	0
P14	84	v5	210	218	1	0	1	0	0	0	1	1	94.02	1	0
P82	85	v5	181	191	1	1	1	1	0	1	1	1	121.454	1	0
P41	86	v5	190	192	1	0	1	1	0	1	1	1	190.223	1	1
P61	88	v5	204	205	1	0	1	0	0	0	1	1	283.972	1	1
P39	91	v5	180	180	1	0	1	0	0	0	1	1	171.465	1	1
P54	92	v5	172	172	1	0	1	0	0	0	1	1	1277.85	1	1
P58	93	v5	202	205	1	0	1	1	0	1	1	1	223.137	1	1
P21	100	v5	174	175	0	0	0	0	0	0	0	1	34.6289	0	0
P27	101	v5	182	183	1	0	1	1	0	1	1	1	125.262	1	0
P27	102	v5	198	200	1	0	1	0	0	0	0	1	78.5093	1	0
P33	103	v5	163	164	0	0	0	0	0	0	0	1	30	0	0
P52	104	v5	160	163	1	0	1	1	0	1	0	1	30	0	0
P56	105	v5	177	179	1	0	1	0	0	0	0	1	30	0	0
P52	32	v1	40	41				1	0	1			50.3222	1	0
P20	33	v2	53	57	1	0	1	1	0	1	1		30	0	0
P55	1	v3	62	63	1	1	1	1	0	1	1		749.78	1	1
P65	5	v5	214	218	1	0	1	1	0	1	1		43.6459	0	0
P26		v5	178	179	1	0	1	1	0	1	0		30	0	0
P42		v5	163	165	1	0	1	1	1	1	0		30	0	0
P60		v5	168	169	1	1	1	0	0	0	0		69.2703	1	0
P01		v5	203	204	1	0	1	1	0	1	1		30	0	0
P09		v5	189	192	1	1	1	0	0	0	1		39.803	0	0
P15		v5	178	179	1	0	1	1	0	1	1		117.36	1	0
P22		v5	179	179	1	1	1	0	0	0	1		30	0	0
P24		v5	189	192	0	0	0	0	0	0	1		30	0	0
P29		v5	152	153	1	1	1	1	0	1	1		107.728	1	0
P30		v5	168	170	1	0	1	1	0	1	1		145.988	1	0
P32		v5	179	180	1	0	1	1	0	1	1		120.794	1	0
P35		v5	178	179	1	0	1	1	0	1	1		411.865	1	1
P37		v5	184	186	1	0	1	1	0	1	1		60.4368	1	0
P47		v5	44	43	1	0	1	1	1	1	1		182.698	1	1
P52		v5	146	148	1	0	1	0	0	0	1		30	0	0
P56		v5	199	202	1	0	1	1	1	1	1		30	0	0
P46		v5	202	206	1	0	1	0	0	0			30	0	0
P50		v5	131	132	1	0	1	1	0	1			30	0	0
P53		v5	201	204	1	0	1	1	0	1			388.029	1	1
P58		v5	192	193	1	0	1	0	0	0			30	0	0
P62		v5	179	180	1	0	1	1	0	1			30	0	0
P66		v5	175	177	1	0	1	1	0	1			181.13	1	1
P80		v5	164	166	0	0	0	0	0	0			30	0	0

## Sheet: IgG only
sample	POSITIVE ANONYMISED SAMPLE NUMBER	day post PCR	Days post symptom onset	Abbott Sars-CoV-2 result		Pharmact	WOHBC	Biomerica	Skyfast	Biozek	menarini	menarini 2	Lepu	Szybio	Jiagsu	alpha pharma	wuhan easy diagnosis	Roche	Fortress	Mologic	ABINGDON	sample	NEGATIVE ANONYMISED SAMPLE NUMBER	Abbott Sars-CoV-2 result		Pharmact	WOHBC	Biomerica	Skyfast	Biozek	menarini	menarini 2	lepu	syzbio	Jiangsu	Alpha	wuhan easy diagnosis	Roche	Fortress	Mologic	ABINGDON
HP	P1	1	1															0				HSN	N1	0.04			0	0
HP	P2	1	1															0	0	0	0	HSN	N2	0.12			0	0
HP	P3	1	1															0				HSN	N3	0.06			0	0
HP	P4	1	2															0				HSN	N4	0.01			0	0
HP	P5	3	3															0				HSN	N5	0.02			0	0
HP	P6	3	3															0				HSN	N6	0.16			0	0
HP	P7	3	3															0				HSN	N7	0.07			0	0
HP	P8	3	3															0				HSN	N8	0.02			0	0
HP	P9	4	4															1	1	1	1	HSN	N9	0.01			0	0
HP	P10	4	4															0	0	0	0	HSN	N10	0.04			0	0
HP	P11	4	4															0	0	0	0	HSN	N11	0.02			0	0
HP	P12	4	4															0				HSN	N12	0.01			0	0
HP	P13	5	5			0	0	0	0	0												HSN	N13	0.02			0	0
HP	P14	5	5															0	0	0	0	HSN	N14	0.05			0	0
HP	P15	5	5															0	0	0	0	HSN	N15	0.01			0	0
HP	P16	4	5															0				HSN	N16	0.01			0	0
HP	P17	5	5															0				HSN	N17	0.02			0	0
HP	P18	6	6															0	0	0	0	HSN	N18	0.04			0	0
HP	P19	6	6															1	0	1	0	HSN	N19	0.01			0	0
HP	P20	5	6															0				HSN	N20	0.03			0	0
HP	P21	6	6															0				HSN	N21	0.06			0	0
HP	P22	7	7															0				HSN	N22	0.03			0	0
HP	P23	7	7															1				HSN	N23	0.04			0	0
HP	P24	4	7															0				HSN	N24	0.02			0	0
HP	P25	7	7															0				HSN	N25	0.02			0	0
HP	P26	7	7															0				HSN	N26	0.01			0	0
HP	P27	7	7															0				HSN	N27	0.03			0	0
HP	P28	8	8	1.86		0	0	0	0	1												HSN	N28	0.02			0	0
HP	P29	6	8															0				HSN	N29	0.02			0	0
HP	P30	8	8			0	0	0	0	0												HSN	N30	0.06			0	0
HP	P31	5	8															0				HSN	N31			0	0	0	0	0	0	0	0	0	0	0	0	0
HP	P32	8	8															0	1	1	1	HSN	N32			1	0	0	0	0	0	0	0	0	0	0	0	0
HP	P33	8	8															0	0	0	0	HSN	N33			0	0	0	0	0	0	1	1	1	0	0	0	0
HP	P34	8	8															1				HSN	N34			0	0	0	0	0	0	0	0	0	0	0	0	0
HP	P35	8	8															0				HSN	N35			0	0	0	0	0	0	0	0	0	0	0	0	0
HP	P36	7	8															0				HSN	N36			0	0	0	0	0	0	0	0	0	0	0	0	0
HP	P37	8	8															0				HSN	N37			1	0	0	0	0	0	0	0	0	0	0	0	0
HP	P38	9	9	0.06		0	0	0	0	0												HSN	N38			0	0	0	0	0	0	0	0	0	0	0	0	0
HP	P39	7	9															1	1	1	1	HSN	N39			1	0	0	0	0	0	0	0	0	0	0	0	0
HP	P40	9	9															0				HSN	N40			0	0	0	0	0	0	0	0	0	0	0	0	0
HP	P41	8	9															0				HSN	N41			1	0	0	0	0			0	0	0	0	0	0
HP	P42	7	10			0	1	1	1	1												HSN	N42			0	0	0	0	0			0	0	0	0	0	0
HP	P43	10	10															1				HSN	N43			0	0	0	0	0			0	0	0	0	0	0
HP	P44	10	10															0				HSN	N44			0	0	0	0	0			0	0	0	0	0	0
HP	P45	10	10															0				HSN	N45			0	0	0	0	0			0	0	0	0	0	0
HP	P46	7	10															0				HSN	N46			0	0	0	0	0			0	0	0	0	0	0
HP	P47	3	10															0				HSN	N47			0	0	0	0	0			0	0	0	0	0	0
HP	P48	10	10															1	1	1	1	HSN	N48			0	0	0	0	0			0	0	0	0	0	0
HP	P49	7	10															1	1	1	1	HSN	N49			0	0	0	0	0			0	0	0	0	0	0
HP	P50	8	10															1	1	1	1	HSN	N50			0	0	0	0	0			0	0	0	0	0	0
HP	P51	8	11			1	0	1	1	1												HSN	N51			0	0	0	0	0				0	0	0	0	0
HP	P52	11	11															1				HSN	N52			0	0	0	0	0				0	0	0	0	0
HP	P53	11	11															0	0	1	1	HSN	N53			1	0	0	0	0				0	0	0	0	0
HP	P54	9	11															1	1	1	1	HSN	N54			1	0	0	0	0				0	0	0	0	0
HP	P55	8	11															0				HSN	N55			0		0		0				0	0	0	0	0
HP	P56	2	11															1				CEG	N56	0.03			0	0	0	0	0	0	0	0	0	0	0	0			0
HP	P57	11	11															1				CEG	N57	0.03			0	0	0	0	0	0	0	0	0	0	0	0			0
HP	P58	12	12			1	0	0	0	0												CEG	N58	0.04			0	0	0	0	0	0	0	0	0	0	0	0			0
HP	P59	5	12															0	0	0	0	CEG	N59	0.04			0	0	0	0	0	0	0	0	0	0	0	0			0
HP	P60	12	12															1	1	1	1	CEG	N60	0.05			0	0	0	0	0	0	0	0	0	0	0	0			0
HP	P61	9	12															1	1	1	1	CEG	N61	0.03			0	0	0	0	0	0	0	0	0	0	0
HP	P62	10	12															1	1	1	1	CEG	N62	0.05			0	0	0	0	0	0	0	0	1	0	0	0			0
HP	P63	12	12															1				CEG	N63	0.15			0	0	0	0	0	0	1	0	0	0	1	0			0
HP	P64	12	12															0				CEG	N64	0.03			0	0	0	0	0	0	0	0	0	0	0	0			0
HP	P65	9	12															1				CEG	N65	0.01			0	0	0	0	0	0	0	0	0	0	0	0			0
HP	P66	3	12															1				CEG	N66															0
HP	P67	12	12															0				CEG	N67	0.03			0	0	0	0											0
HP	P68	13	13			1	1	1	1	1												CEG	N68	0.01			0	0	0	0											0
HP	P69	13	13	3.3				1														CEG	N69	0.03			0	0	0	0											0
HP	P70	13	13															1	1	1	1	CEG	N70	0.02			0	0	0	0											0
HP	P71	13	13															1	1	1	1	CEG	N71	0.03			0	0	0	0											0
HP	P72	13	13															1	1	1	1	CEG	N72	0.07			0	0	0
HP	P73	11	13															1				CEG	N73	0.03			0	0	0
HP	P74	5	13															1				CEG	N74	0.05			0	0	0
HP	P75	13	13															1				CEG	N75	0.03			0	0	0
HP	P76	13	13															1				CEG	N76	0.04			0	0	0
HP	P77	13	13															0				CEG	N77	0.04			0	0	0
HP	P78	10	13															1				CEG	N78	0.02			0	0	0
HP	P79	6	13															0				CEG	N79	0.07			0	0	0
HP	P80	14	14	0.13			0	1	0		0	1										CEG	N80	0.01			0	0	0
HP	P81	14	14	0.11			0	0	0		0	0										CEG	N81	0.05			0	0	0
HP	P82	11	14	6.49			1	1	1		1	1										CEG	N82	0.02			0	0	0
HP	P83	10	14	7.81				1	1		1	1										CEG	N83	0.17			0	0	0
HP	P84	12	14			1	1	1	1	1	1	1										CEG	N84	0.11			0	0	0
HP	P85	14	14	5.19				1	1		1	1										CEG	N85	0.04			0	0	0
HP	P86	13	14	2.81				1	1		1	1										CEG	N86	0.06			0	0	0
HP	P87	4	14	7.38			1	1	1		1	1										CEG	N87	0.02			0	0	0
HP	P88	14	14	6.98				1	1		1	1										CEG	N88	0.01			0	0	0
HP	P89	14	14	0.81			0	1	0		0	0										CEG	N89	0.02			0	0	0
HP	P90	14	14	1.69			0	1	1		1	1										CEG	N90	0.05			0	0	0
HP	P91	14	14	0.22			0	0	0		0	0										CEG	N91	0.02			0	0	0
HP	P92	10	14	7.09			1	1	1		1	1										CEG	N92	0.02			0	0	0
HP	P93	14	14															0				CEG	N93	0.02			0	0	0
HP	P94	12	14															1				CEG	N94	0.03			0	0	0
HP	P95	14	14															0	0	0	0	CEG	N95	0.07			0	0	0
HP	P96	14	14															0	0	0	0	CEG	N96	0.04			0	0	0
HP	P97	5	14															1				RCO	N97	0.03			0	0	0	0	0	0	0	0	0	0	0	0
BZ	P98		14							1												RCO	N98	0.04			0	0	0	0	0	0	0	0	0	0	0	0	0	0	1
BZ	P99		14							1												RCO	N99	0.02			0	0	0	0	0	0	0	0	0	0	0	0	0	0	0
HP	P100	11	15	0.57			1	1	1		1	1										RCO	N100	0.03			0	0	0	0	0	0	0	0	0	0	0	0
HP	P101	15	15	5.8			1	1	1		1	1										RCO	N101	0.02			0	0	0	0	0	0	0	0	0	0	0	0
HP	P102	15	15	6.55			1	1	1		1	1										RCO	N102	0.14			0	0	0	0	0	0	0	0	1	0	0	0
HP	P103	15	15	3.61		1	1	1	1	1	1	1										RCO	N103	0.02			0	0	0	0	0
HP	P104	15	15	3.96				1	1		1	1										RCO	N104	0.01			0	0	0	0	0	0	0	0	0	0	0	0	0	0	0
HP	P105	5	15	0.42			0	1	1		1	1										RCO	N105	0.06			0	0	0	0	0	0	0	0	0	0	0	0
HP	P106	13	15	0.02				0	0		0	0										RCO	N106	0.01			0	0	0	0	0	0	0	0	0	0	0	0	0	0	0
HP	P107	14	15	4.22			1	0	0		0	1										RCO	N107	0.04			0	0	0	0	0	0		0	0	0	0	0	0	0	0
HP	P108	13	15	1.09				0	1		0	0					0					RCO	N108	0.01			0	0	0	0	0	0		0	0	0	0	0
HP	P109	13	15															1				RCO	N109	0.01			0	0	0	0	0	0		0	0	0	0	0
BZ	P110		15							1												RCO	N110	0.02			0	0	0	0	0	0		0	0	0	0	0
BZ	P111		15							1												RCO	N111	0.03			0	0	0	0	0	0		0	0	0	0	0	0	0	0
HP	P112	16	16	6.66				1	1		0	1										RCO	N112	0.13			0	0	0	0	0	0	0	0	0	0	0	0
HP	P113	15	16	4.93				1	1		1	1										RCO	N113	0.01			0	0	0	0	0	0							0	0	0
HP	P114	7	16	0.02			0	0	0		0	0										RCO	N114	0.03			0	0	0	0	0	0							0	0	0
HP	P115	16	16	6.68			1	1	1		1	1										RCO	N115	0.11			1	0	0	0	0	0							0	0	0
HP	P116	16	16															0				RCO	N116	0.03			0	0	0	0	0	0							0	0	0
HP	P117	14	16															1				RCO	N117	0.02			0	0	0	0		0							0	0	0
BZ	P118		16							1												RCO	N118	0.02			0	0	0	0									0	0	0
HP	P119	12	17			1	1	1	1	1	1	1										RCO	N119	0			0	0	0	0
HP	P120	15	17	0.06		0	0	0	0	0	0	0						0				RCO	N120	0.01			0	0	0	0									0	0	0
HP	P121	17	17	7.47		1	1	1	1	1	1	1										RCO	N121	0.04			0	0	0	0
HP	P122	7	17	7.45			1	1	1		1	1						1				RCO	N122	0.01			0	0		0									0	0	0
HP	P123	17	17	5.97			1	1	1		0	1										RCO	N123	0.01			0	0		0									0	0	0
HP	P124	11	17	6.68			1	1	1		1	1										RCO	N124	0.02			0	0		0									0	0	0
HP	P125	15	17	7.06			1	1	1		1	1										RCO	N125	0.01			0	0		0
HP	P126	15	17															0				RCO	N126	0.01			0	0											0	0	0
HP	P127	16	18	1.29				0														RCO	N127	0.01			0	0
HP	P128	18	18	6.96				1	1		1	1										RCO	N128	0.02			0	0											0	0	0
HP	P129	18	18	7.33				1	1		1	1										RCO	N129	0.05			0	0
HP	P130	4	19			1	1	1	1	1	1	1	1	1	1	1	1	1				RCO	N130	0.02			0	0											0	0	0
HP	P131	16	19	2.88				1	1		1	1	1	1	1	1	1	1				RCO	N131	0.05			0	0											0	0	0
HP	P132	17	19	6.65			1	1	1		1	1	1	1	1	1	1	1				RCO	N132	0.04			0	0											0	0	0
HP	P133	17	19	6.76			1	1	1		1	1	1	1	1	1	1	1				RCO	N133	0.04			0	0											0	0	0
HP	P134	19	19	0.03				0	0		0	0	0	0	0	0	0					RCO	N134	0.01			0	0											0	0	0
BZ	P135		19							1												RCO	N135	0.01			0	0											0	0	0
HP	P136	17	20	5.02			1	1	1		1	1	1	1	1	1	1	1				RCO	N136	0.04			0	0											0	0	0
HP	P137	16	20	2.08			1	1	1		1	1	1	1	1	1	1					RCO	N137	0.06			0	0											0	0	0
HP	P138	12	20	1.04		0	0	1	1	1	1	1	1	1	1	1	1	1				RCO	N138	0.07			0	0											0	0	0
HP	P139	14	20	8.26			1	1	1		1	1	1	1	1	1	1					RCO	N139	0.01			0	0
HP	P140	20	20	6.54				1	1		1	1	1	1	1	1	1					RCO	N140	0.02			0	0
HP	P141	20	20	6.11				1	1		1	1	1	1	1	1	1	1				RCO	N141	0.04			0	0
HP	P142	20	20	5.19			1	1	1		1	1	1	1	1	1	1	1				RCO	N142	0.02			0	0
HP	P143	20	20	7.09				1	1		0	1	1	1	1	1	0	1				RCO	N143	0.01			0	0
BZ	P144		20							1												RCO	N144																0	0	0
BZ	P145		20							1												RPO	N145	0.04			0	0	0		0	0						0			0
HP	P146	7	21	5.67			1	1	1				1	1	1	1	1	1				RPO	N146	0.02			0	0	0		0	0						0			0
HP	P147	10	21	5.44		1	1	1	1	1			1	1	1	1	1	1				RPO	N147	0.03			0	0	0		0	0						0			0
HP	P148	6	21	4.01				1	1		1	1	1	1	1	1	1	1				RPO	N148	0.02			0	0	0		0	0						0			0
HP	P149	21	21	6.24				1	1		1		1	1	1	1	1	1				RPO	N149	0.02			0	0	0		0	0						0			1
BZ	P150		21							1												RPO	N150	0.02			0	0	0		0	0						0			0
BZ	P151		21							1												RPO	N151	0.01			0	0	1		0	0						0			0
BZ	P152		21							1												RPO	N152	0.02			0	0	0		0	0						0			0
BZ	P153		21							1												RPO	N153	0.03			0	0	0		0	0						0			0
BZ	P154		21							1												RPO	N154	0.05			0	0	0		0	0						0			0
BZ	P155		21							1												RPO	N155	0.01			0	0	0		0	0						0			0
HP	P156	22	22	7.69		1	1	1	1	1				1	1	1	1	1				RPO	N156	0.03			0	0	0		0	0						0			0
HP	P157	22	22	6.4		1	1	1	1	1			1	1	1	1	1	1				RPO	N157	0.02			0	0	0		0	0						0			0
HP	P158	21	22	5.68				0	0				1	1	1	0	1	1				RPO	N158	0.01			0	0	0		0	0						0			0
HP	P159	0	22	5.46				1														RPO	N159	0.02			0	0	0		0	0						0			0
BZ	P160		22							0												RPO	N160	0.04			0	0	0		0	0						0
BZ	P161		22							1												RPO	N161	0.02			0	0	0		0	0						0
BZ	P162		22							1												RPO	N162	0.02			0	0	0		0	0						0
BZ	P163		22							1												RPO	N163	0.03			0	0	0		0	0						0
HP	P164	15	23			1	1	1	1	1				1	1	1	1					RPO	N164	0.07			0	0	1		0	0						0
BZ	P165		23							1												ANS	N165	0.14			0	0			0	0						0
BZ	P166		23							1												ANS	N166	0.03			0	0			0	0						0
HP	P167	17	24	7.5		1	1	1	1	1				1	1	1	1	1				ANS	N167	0.04			0	0			0	0						0
HP	P168	9	24	0.84			0	1						0	0	0	0	0				ANS	N168	0.02			0	0			0	0						0
BZ	P169		24							1												ANS	N169	0.02			0	0			0	0						0
BZ	P170		24							1												ANS	N170	0.03			0	0			0	0						0
HP	P171	24	25			1	1	1	1	1				1	1	1						ANS	N171	0.02			0	0			0	0						0
BZ	P172		25							1												ANS	N172	0.01			0	0			0	0						0
BZ	P173		25							1												ANS	N173	0.02			0	0			0	0						0
BZ	P174		25							1												ANS	N174	0.03			0	0			0	0						0
HP	P175	22	26	6.61		1	1	1	1	1												ANS	N175	0.03			0	0
BZ	P176		26							1												ANS	N176	0.03			0	0
BZ	P177		26							1												ANS	N177	0.15			0	0
BZ	P178		26							1												ANS	N178	0.02			0	0
HP	P179	13	27	6.02			1	1	1													ANS	N179	0.1			0	0
HP	P180	20	27	7.88			1	1	1													ANS	N180	0.03			0	0
BZ	P181		27							1												ANS	N181	0.04			0	0
BZ	P182		27							1												ANS	N182	0.03			0	0
BZ	P183		27							1												ANS	N183	0.11			0	0
HP	P184	22	28	6.7			1	1	1													ANS	N184	0.03			0	0
HP	P185	25	28	0.06				0	0				0	0	0	0	0	0				ANS	N185	0.01				0
BZ	P186		28							1												ANS	N186	0.05				0
BZ	P187		28							1												ANS	N187	0.06				0
BZ	P188		28							1												ANS	N188	0.05				0
BZ	P189		28							0												ANS	N189	0.03				0
BZ	P190		28							1												ANS	N190	0.04				0
BZ	P191		28							0												ANS	N191	0.04				0
HP	P192	19	29	8.21			1	1														ANS	N192	0.01				0
HP	P193	29	29	7.82				1	1													ANS	N193	0.04				0
CS	P194	27	29	2.98			0	1	1	1	1	1	1	1	1	1	1	1				ANS	N194	0.01				0
CS	P195	29	29					1														ANS	N195	0.08				0
BZ	P196		29							1												ANS	N196	0.04				0
HP	P197	21	30	7.99		1	1	1	1	1												RF	N197	0.04			0	0	0
CS	P198	29	30	4.9			1	1	1	1	1	1	1	1	1	1	1	1				RF	N198	0.01			0	0	0
CS	P199	32	30	4.52			0	1	1	1	1	1	1	1	1	1	1	1				RF	N199	0.02			0	0	0
CS	P200	28	30	7.06			1	1	1	1	1	1	1	1	1	1	1	1				RF	N200	0.04			0	0	0
CS	P201	29	30					1														RF	N201	0.02			0	0	0
CS	P202	29	30					1														RF	N202	0.03			0	0	0
BZ	P203		30							1												RF	N203	0.03			1	0	0
BZ	P204		30							1												RF	N204	0.07			0	1	0
BZ	P205		30							1												RF	N205	0.03			0	0	0
BZ	P206		30							1												RF	N206	0.02			0	0	0
HP	P207	21	31	6.66				1														RF	N207	0.02			0	0	0
CS	P208	30	31	6.82			1	1	1	1	1	1	1	1	1	1	1	1				RF	N208	0.03			0	0	0
CS	P209	27	31	5.58			1	1	1	1	0	1	1	1	1	1	1	1				RF	N209	0.02			0	0	0
CS	P210	29	31	6.92			1	1	1	1	1	1						1				RF	N210	0.21			0	0	0
BZ	P211		31							1												RF	N211	0.01			0	0	0
CS	P212	24	32	6.96			1	1	1	1	0	1	1	1	1	1	1	1				RF	N212	0.01			0	0	0
CS	P213	27	32	3.62			1	1	1	1	1	1	1	1	1	1	1	1				RF	N213	0.04			0	0	0
CS	P214	31	33	5.63			1	1	1	1	1	1	1	1	1	1	1	1				RF	N214	0.01			1	0	0
BZ	P215		33							1												RF	N215	0.02			1	0	0
HP	P216	24	34	7.27			1	1														RF	N216	0.02			1	0	0
HP	P217	27	34	6.91			1	1														RF	N217	0.01			0	0	0
HP	P218	29	34	2.33				1														RF	N218	0.01			0	0	0
CS	P219	33	34	7.12				1	1	1	1	1						1	1	1	1	RF	N219	0.09			0	0	0
CS	P220	31	35	6.25			1	1	1	1	1	1	1	1	1	1	1	1				RF	N220	0.41			0	0	0		0	0						0
CS	P221	30	35	3.52			1	1	1	1	1	1	1	1	1	1	0	1				RF	N221	0.01			0	0	0		0	0						0
CS	P222	30	35	5.64			1	1	1	1	1	1						1	1	1	1	RF	N222	4.99			1	1	0	1	0	0						0
CS	P223	34	35	6.62				1	1	1	1	1						1	1	1	1	RF	N223	0.12			0	0			0	0						0
CS	P224	34	35	2.05				0														RF	N224	0.04			0	0			0	0						0
HP	P225	27	36	6.44		1	1	1	1	1												RF	N225				0	0	0		0	0						0
HP	P226	22	36	6.3			1	1														RF	N226				0	0	0		0	0						0
CS	P227	31	36	5.78			1	1	1	1	1	1	1	1	1	1	1	1				RF	N227				0	0	0		0	0						0
CS	P228	33	36	2.07				1	0	1	0	1						1	0	0	1	RF	N228				0	1	1		0	0						0
BZ	P229		36							1												RF	N229				0	0	0		0	0						0
CS	P230	34	37	7.23			1	1	1	1	1	1		1	1	1	1	1				MICAP	N230	0.01					0	0
CS	P231	34	37	6.82				1														MICAP	N231	0.23					0	0
CS	P232	35	37					0														MICAP	N232	0.05					0	0
HP	P233	28	38	5.93			1	1									1	1				MICAP	N233	0.04					0	0
HP	P234	32	38	6.77		0	1	1	1	1												MICAP	N234	0.05					0	0
CS	P235	33	38	4.18			1	1	1	1	1	1	1	1	1	1	1	1				MICAP	N235	0.04					0	0
CS	P236	33	38	5.88			1	1	1	1	1	1	1	1	1	1	1	1				MICAP	N236	0.02					0	0
CS	P237	36	38					1														MICAP	N237	0.02					0	0
CS	P238	37	40	5.2			1	1	1	1	1	1		1	1	1	1	1				MICAP	N238	0.01					0	0
CS	P239	39	40					1														MICAP	N239	0.09					0	0
CS	P240	38	41	7.24			1	1	1	1	1	1	1	1	1	1	1	1				MICAP	N240	0.05					0	0
CS	P241	38	41	1.98			0	1	1	1	0	1	1	0	1	1	1	1				MICAP	N241	0.02					0	0
CS	P242	35	41	1.06			0	1	0	0	1	1		1	1	0	1	1				MICAP	N242	0.01					0	0
CS	P243	40	41	1.57			0	1	0	1	0	1										MICAP	N243	0.07					0	0
CS	P244	32	41	4.61				1	0	1	1	1						1	1	1	1	MICAP	N244	0.06					0	0
CS	P245	38	41	8.1			1	1	1	1								1	1	1	1	MICAP	N245	0.01					0
CS	P246	38	41	6.15			1	1	1	1									1	1	1	MICAP	N246	0.01					0
CS	P247	31	41					1														MICAP	N247	0.03					0
CS	P248	38	42	3.14			0	1	0	1	0	0						1	0	1	1	MICAP	N248	0.01					0
CS	P249	40	42	2.33			1	1	0	1	1	1						1	1	1	1	MICAP	N249	0.01					0
CS	P250	42	42	5.97				1	1	1												MICAP	N250	0.21					0
CS	P251	40	42					1														MICAP	N251	0.03					0
CS	P252	40	42					1														MICAP	N252	0.01					0
CS	P253	42	42					1														MICAP	N253	0.02					0
CS	P254	42	43	5.41			1	1	1	1	0	1	1	1	1	1	1	1				MICAP	N254	0.02					0
CS	P255	38	43	5.59			1	1	1	1	0	1	1	1	1	1	1	1				MICAP	N255	0.02					0
CS	P256	42	43	6.33			1	1	1	1	1	1	1	1	1	1	1	1				MICAP	N256	0.03					0
CS	P257	39	43	3.71			1	1	1	1	1	1		1	1	1	1	1				MICAP	N257	0.17					0
CS	P258	42	43	4.66			1	1	1	1	1	1						1	1	1	1	MICAP	N258	0.03					0
CS	P259	45	43	3.92			1	1	0	1	1	1						1	1	1	1	MICAP	N259	0.02					0
CS	P260	41	43	7.01			1	1	1	1	1	1						1	1	1	1	SNBTS	N260					0	0	0	0	0						0
CS	P261	38	43	6.63			1	1	1	1												SNBTS	N261					0	0	0	0	0						0
CS	P262	41	43					1														SNBTS	N262					0	0	0	0	0						0
CS	P263	42	43					1														SNBTS	N263					0	0	0	0	0						0
CS	P264	36	44	4.67			1	1	1	1	1	1	1	1	1	1	1	1				SNBTS	N264					0	0	0	0	0						0
CS	P265	40	44	5.05			1	1	1	1	1	1						1	1	1	1	SNBTS	N265					0	0	0	0	0						0
CS	P266	41	44	3.73				1	0	1												SNBTS	N266					0	0	0	0	0						0
CS	P267	43	44					0														SNBTS	N267					0	0	0	0	0						0
CS	P268	40	45	2.7			0	1	1	1	0	1		1	1	1	1	1				SNBTS	N268					0	0	0	0	0						0
CS	P269	40	45	3.33			1	1	1	1	1	1						1	1	1	1	SNBTS	N269					0	0	0	0	0						0
CS	P270	38	45	1.67			0	1	0	1	0	0						1	1	0	0	SNBTS	N270					0	0	0	0	0						0
CS	P271	41	45	2.61			1		0	1												SNBTS	N271					0	0	0	0	0						0
CS	P272	42	45	4.7				1	1	1												SNBTS	N272					0	0	0	0	0						0
CS	P273	42	45	2.36					1	1												SNBTS	N273					0	0	0	0	0						0
CS	P274	45	45	5.33				1														SNBTS	N274					0	0	0	0	0						0
CS	P275	45	45	2.02																		SNBTS	N275					0	0	0	0	0						0
CS	P276	43	45	0.12																		SNBTS	N276					0	0	0	0	0						0
CS	P277	42	46	2.19				1	1	1												SNBTS	N277					0	0	0	0	0						0
CS	P278	42	46	3.21				1	1	1												SNBTS	N278					0	0	0	0	0						0
CS	P279	42	46	4.3				1	1	1												SNBTS	N279					0	0	0	0	0						0
CS	P280	43	46	1.48																		SNBTS	N280					0	0	0
CS	P281	43	47	0.52			0	0	0	0	0	0						0				SNBTS	N281					0	0	0
CS	P282	42	47	2.58				0	0	1												SNBTS	N282					0	0	0
CS	P283	31	47					1														SNBTS	N283					0	0	0
CS	P284	44	48	6.41			1	1	1	1	1	1						1	1	1	1	SNBTS	N284					0	0	0
CS	P285	43	48	3.06			1	1	1	1	0	1						1	1	1	1	SNBTS	N285					0	0	0
CS	P286	42	48	6.73			1	1	1	1	1	1						1	1	1	1	SNBTS	N286					0	0	0
CS	P287	45	48					1														SNBTS	N287					0	0	0
CS	P288	44	48					1														SNBTS	N288					0	0	0
CS	P289	45	48					1														SNBTS	N289					0	0	0
CS	P290	46	48					1														SNBTS	N290					0	0	0
CS	P291	48	49	6.98				1	1	1	1	1						1	1	1	1	SNBTS	N291					0	0	0
CS	P292	44	49	5.28			1	1	1	1	1	1						1	1	1	1	SNBTS	N292					0	0	0
CS	P293	48	49	6.82					1	1												SNBTS	N293					0	0	0
CS	P294	42	49					1														SNBTS	N294					0	0	0
CS	P295	47	49					1														SNBTS	N295					0	0	0
CS	P296	47	50	1.66			0	0	0	1	0	1						1	1	0	1	SNBTS	N296					0	0	1									0	0	0
CS	P297	49	50	5.77				1	1	1	1	1						1	1	1	1	SNBTS	N297					0	0	0									0	0	0
CS	P298	42	50	6.49					1	1												SNBTS	N298					0	0	0									0	0	0
CS	P299	47	50	7.21																		SNBTS	N299					0	0	0									0	0	0
CS	P300	43	50	5.59				1														SNBTS	N300					0	0	0									0	0	0
CS	P301	46	50					1														SNBTS	N301					0	0	0									0	0	0
CS	P302	45	50					1														SNBTS	N302	0.03				0	0	0									0		0
CS	P303	47	50					1														SNBTS	N303					0	0	1									0	0	0
CS	P304	40	50					1														SNBTS	N304					0	0	0									0	0	0
CS	P305	46	51	4.03			1	1	1	1	1	1						1	1	1	1	SNBTS	N305					0	0	0									0	0	0
CS	P306	45	51	0.27					0	0												SNBTS	N306					0	0	0									0	0	0
CS	P307	42	51	5.78				1	1	1												SNBTS	N307					0	0	0									0	0	0
CS	P308	46	51	4.96																		SNBTS	N308					0	0	0									0	0	0
CS	P309	47	51					1														SNBTS	N309					0	0	0									0	0	0
CS	P310	47	52					1														SNBTS	N310					0		0									0	0	0
CS	P311	50	52					1														SNBTS	N311					0		0									0		0
CS	P312	47	52					1														SNBTS	N312					0		0									0		0
CS	P313	50	52					1														SNBTS	N313					0		0									0		0
CS	P314	49	53					1														SNBTS	N314					0		0									0		0
CS	P315	51	53					1														SNBTS	N315					0		0									0		0
CS	P316	51	54	6.92					1	1												SNBTS	N316					0		0									0		0
CS	P317	51	54	1.45																		SNBTS	N317					0		0									0		0
CS	P318	48	54	0.85																		SNBTS	N318					0		0
CS	P319	47	54	7.24				1														SNBTS	N319					0		0
CS	P320	47	54					1														SNBTS	N320					0		0
CS	P321	47	56	3.76				1	1	1	1	1						1	1	0	1	SNBTS	N321					0		0
CS	P322	55	56	4.98					1	1												SNBTS	N322					0		0
CS	P323	51	56	5.22																		SNBTS	N323					0		0
CS	P324	55	56	6.18																		SNBTS	N324					0		0
CS	P325	45	56	4.68				1														SNBTS	N325					0		0
CS	P326	49	57	4.08					1	1												SNBTS	N326					0		0
CS	P327	55	57					1														SNBTS	N327					0		0
CS	P328	56	57					1														SNBTS	N328					0		0
CS	P329	55	57					1														SNBTS	N329					0		0
CS	P330	56	57					1														SNBTS	N330					0		0
CS	P331	57	57					1														SNBTS	N331					0		0
CS	P332	51	58	6.33			1	1	1	1									1	1	1	SNBTS	N332					0		0
CS	P333	53	58	2.53																		SNBTS	N333					0		0
CS	P334	48	58					1														SNBTS	N334					0		0
CS	P335	56	58					1														SNBTS	N335					0		0
CS	P336	57	58					1														SNBTS	N336					0		0
CS	P337	57	58					1														SNBTS	N337					0		0
CS	P338	57	59					1														SNBTS	N338					0		0
CS	P339	55	59					1														SNBTS	N339					0		0
CS	P340	57	59					1														SNBTS	N340					0		0
CS	P341	55	60					1														SNBTS	N341					0		0
CS	P342	58	61					1														SNBTS	N342					0		0
CS	P343	61	62					1														SNBTS	N343					0		0
CS	P344	54	62					1														SNBTS	N344					0		0
CS	P345	62	63					1														SNBTS	N345					0		0
CS	P346	61	63					1														SNBTS	N346					0		0
CS	P347	59	63					1														SNBTS	N347					0		0
CS	P348	58	63					1														SNBTS	N348					0		0
CS	P349	61	63					1														SNBTS	N349					0		0
CS	P350	58	63					1														SNBTS	N350					0		0
CS	P351	61	63					1														SNBTS	N351					0		0
CS	P352	62	63					1														SNBTS	N352					0		0
CS	P353	61	64					0														SNBTS	N353					0		0
CS	P354	59	64					1														SNBTS	N354					0		0
CS	P355	64	65					0														SNBTS	N355					0		0
CS	P356	62	65					1														SNBTS	N356					0		0
CS	P357	62	65					1														SNBTS	N357					0		0
CS	P358	63	65					1														SNBTS	N358					0		0
CS	P359	61	66					1														SNBTS	N359					0		0
CS	P360	61	66					1														TAY	N360															0	0	0
CS	P361	64	66					1														TAY	N361															0	0	0
CS	P362	65	68					1														TAY	N362															0	0	0
CS	P363	66	69					1														TAY	N363															0	0	0
CS	P364	63	69					0														TAY	N364															0	0	0
CS	P365	66	69					1														TAY	N365															0	0	0
CS	P366	66	69					1														TAY	N366															0	0	0
CS	P367	59	69					1														TAY	N367															0	0	0
CS	P368	70	70					1														TAY	N368															0	0	0
CS	P369	68	70					0														TAY	N369															0	0	0
CS	P370	68	70					1														TAY	N370															0	0	0
CS	P371	70	70					1														TAY	N371															0	0	0
CS	P372	67	70					1														TAY	N372															0	0	0
CS	P373	70	71					1														TAY	N373															0	0	0
CS	P374	66	71					1														TAY	N374															0	0	0
CS	P375	70	71					1														TAY	N375															0	0	0
CS	P376	67	71					1														TAY	N376															0	0	0
CS	P377	66	71					1														TAY	N377															0	0	0
CS	P378	70	71					1														TAY	N378															0	0	0
CS	P379	70	71					1														TAY	N379															0	0	0
CS	P380	64	72					1														TAY	N380															0	0	0
CS	P381	69	72					1														TAY	N381															0	0	0
CS	P382	71	72					0														TAY	N382															0	0	0
CS	P383	68	73					1														TAY	N383															0	0	0
CS	P384	42	73					1														TAY	N384															0	0	1
CS	P385	69	73					1														TAY	N385															0	0	0
CS	P386	69	73					0														TAY	N386															0	0	0
CS	P387	73	73					1														TAY	N387															0	0	0
CS	P388	66	74					1														TAY	N388															0	0	0
CS	P389	70	74					1														TAY	N389															0	0	0
CS	P390	71	75					0														TAY	N390															0	0	0
CS	P391	70	75					1														TAY	N391															0	0	0
CS	P392	68	75					1														TAY	N392															0	0	0
CS	P393	59	75					1														TAY	N393															0	0	0
CS	P394	70	76					1														TAY	N394															1	0	0
CS	P395	73	76					1														TAY	N395															0	0	0
CS	P396	73	76					1														TAY	N396															0	0	0
CS	P397	73	76					1														TAY	N397															0	0	0
CS	P398	72	76					1														TAY	N398															0	0	0
CS	P399	73	77					1														TAY	N399															0	0	0
CS	P400	75	77					1														TAY	N400															0	0	0
CS	P401	75	77					1														TAY	N401															0	0	0
CS	P402	71	78					1														TAY	N402															0	0	0
CS	P403	74	78					1														TAY	N403															0	0	0
CS	P404	75	78					1														TAY	N404															0	0	0
CS	P405	68	78					1														TAY	N405															0	0	0
CS	P406	70	79					1														TAY	N406															0	0	0
CS	P407	76	79					1														TAY	N407															0	0	0
CS	P408	75	79					1														TAY	N408															0	0	0
CS	P409	75	80					1														TAY	N409															0	0	0
CS	P410	78	80					1														RF	N410																		0
CS	P411	75	80					1														RF	N411																		0
CS	P412	78	80					1														RF	N412																		0
CS	P413	76	81					1														RF	N413																		0
CS	P414	77	81					1														RF	N414																		0
CS	P415	75	82					1														RF	N415																		0
CS	P416	75	82					1														RF	N416																		0
CS	P417	73	84					1														RF	N417																		0
CS	P418	84	85					1														RF	N418																		0
CS	P419	83	85					1														RF	N419																		0
CS	P420	79	86					1														RF	N420																		0
CS	P421	82	88					0														RF	N421																		0
CS	P422	86	88					1														RF	N422																		0
CS	P423	86	88					1														RF	N423																		0
CS	P424	86	89					1														RF	N424																		1
CS	P425	82	90					1														BZ	N425							0
CS	P426	89	91					1														BZ	N426							0
CS	P427	89	91					1														BZ	N427							0
CS	P428	91	95					1														BZ	N428							0
CS	P429	86	96					1														BZ	N429							0
CS	P430	95	97					1														BZ	N430							0
																						BZ	N431							0
																						BZ	N432							0
																						BZ	N433							0
																						BZ	N434							0
																						BZ	N435							0
																						BZ	N436							0
																						BZ	N437							0
																						BZ	N438							0
																						BZ	N439							0
																						BZ	N440							0
																						BZ	N441							1
																						BZ	N442							0
																						BZ	N443							0
																						BZ	N444							0
																						BZ	N445							0
																						BZ	N446							0
																						BZ	N447							0
																						BZ	N448							0
																						BZ	N449							0
																						BZ	N450							0
																						BZ	N451							0
																						BZ	N452							0
																						BZ	N453							0
																						BZ	N454							0
																						BZ	N455							0
																						BZ	N456							0
																						BZ	N457							0
																						BZ	N458							0
																						BZ	N459							0
																						BZ	N460							0
																						BZ	N461							0
																						BZ	N462							0
																						BZ	N463							1
																						BZ	N464							0
																						BZ	N465							0
																						BZ	N466							0
																						BZ	N467							0
																						BZ	N468							0
																						BZ	N469							0
																						BZ	N470							0
																						BZ	N471							0
																						BZ	N472							0
																						BZ	N473							0
																						BZ	N474							0
																						BZ	N475							0
																						BZ	N476							0
																						BZ	N477							0
																						BZ	N478							0
																						BZ	N479							0
																						BZ	N480							0
																						BZ	N481							0
																						BZ	N482							0
																						BZ	N483							0
																						BZ	N484							0
																						BZ	N485							0
																						BZ	N486							0
																						BZ	N487							0
																						BZ	N488							0
																						BZ	N489							0
																						BZ	N490							0
																						BZ	N491							0
																						BZ	N492							0
																						BZ	N493							0
																						BZ	N494							0
																						BZ	N495							0
																						BZ	N496							0
																						BZ	N497							0
																						BZ	N498							0
																						BZ	N499							0
																						BZ	N500							0
																						BZ	N501							0
																						BZ	N502							0
																						BZ	N503							0
																						BZ	N504							0
																						BZ	N505							0
																						BZ	N506							0
																						BZ	N507							0
																						BZ	N508							0
																						BZ	N509							0
																						BZ	N510							1
																						BZ	N511							0
																						BZ	N512							0
																						BZ	N513							0
																						BZ	N514							0
																						BZ	N515							0
																						BZ	N516							0
																						BZ	N517							0
																						BZ	N518							0
																						BZ	N519							0
																						BZ	N520							0
																						BZ	N521							0
																						BZ	N522							0
																						BZ	N523							0
																						BZ	N524							0
																						BZ	N525							0
																						BZ	N526							0
																						BZ	N527							0
																						BZ	N528							0
																						BZ	N529							0
																						BZ	N530							0
																						BZ	N531							0
																						BZ	N532							0
																						BZ	N533							0
																						BZ	N534							0
																						BZ	N535							0
																						BZ	N536							0
						Pharmact	WOHBC	Biomerica	Skyfast	Biozek	menarini	menarini 2	Lepu	Szybio	Jiagsu	alpha pharma	wuhan easy diagnosis	Roche	Fortress	Mologic	ABINGDON	BZ	N537							0
	n	161		overall	Total	25	108	288	145	140	100	99	40	50	50	50	51	151	50	50	50	BZ	N538							0
		140			TP	17	82	258	115	129	74	88	38	46	47	45	45	99	36	36	38	BZ	N539							0
		86.9565			Sens	68	75.9259	89.5833	79.3103	92.1429	74	88.8889	95	92	94	90	88.2353	65.5629	72	72	76	BZ	N540							0
		120			clopper pearson lower	0.464999	0.667486	0.854642	0.718005	0.863764	0.642688	0.809884	0.830803	0.807657	0.834518	0.781865	0.761324	0.574041	0.575095	0.575095	0.618309	BZ	N541							0
		112			clopper pearson upper	0.829696	0.825501	0.92402	0.846968	0.955314	0.810983	0.936427	0.991043	0.972212	0.983448	0.959763	0.947505	0.719804	0.822097	0.822097	0.855282	BZ	N542							0
		93.3333				Pharmact	WOHBC	Biomerica	Skyfast	Biozek	menarini	menarini 2	Lepu	Szybio	Jiagsu	alpha pharma	wuhan easy diagnosis	Roche	Fortress	Mologic	ABINGDON	BZ	N543							0
				>= 20d	Total	11	73	238	97	120	60	59	35	45	45	45	45	66	25	25	25	BZ	N544							0
				sx	TP	9	61	222	81	114	46	56	34	42	43	41	41	63	23	21	24	BZ	N545							0
					Sens	81.8182	83.5616	93.2773	83.5052	95	76.6667	94.9153	97.1429	93.3333	95.5556	91.1111	91.1111	95.4545	92	84	96	BZ	N546							0
					clopper pearson lower	0.482244	0.730456	0.893122	0.745999	0.894346	0.639617	0.858513	0.850828	0.817316	0.848507	0.787788	0.787788	0.872857	0.739694	0.639172	0.796483	BZ	N547							0
					clopper pearson upper	0.966681	0.902319	0.957381	0.893713	0.978004	0.853071	0.985999	0.998536	0.981584	0.992046	0.969066	0.969066	0.987498	0.985597	0.943437	0.99795	BZ	N548							0
																						BZ	N549							0
	IgG																					BZ	N550							0
	POST SYMPTOM		0-7 days		27	1	1	1	1	1	0	0	0	0	0	0	0	26	8	8	8	BZ	N551							0
	n		8-20 days		118	14	39	57	55	22	48	48	13	13	13	13	14	64	17	17	17	BZ	N552							0
			21-40 days		94	10	38	57	40	68	23	22	21	28	28	28	28	32	4	4	4
			41-60		102	0	30	84	49	49	29	29	6	9	9	9	9	29	21	21	21			overall	Total	25	214	327	220	313	100	100	40	50	50	50	50	160	100	92	94
					341	25	108	199	145	140	100	99	40	50	50	50	51	151	50	50	50				TN	19	208	324	217	307	100	99	38	49	48	50	49	159	100	91	91
																									Spec	76	97.1963	99.0826	98.6364	98.0831	100	99	95	98	96	100	98	99.375	100	98.913	96.8085
			0-7 days		27	0	0	0	0	0	0	0	0	0	0	0	0	3	1	2	1				clopper pearson lower	0.548712	0.939976	0.973424	0.960668	0.958745	0.963783	0.945541	0.830803	0.89353	0.862862	0.928878	0.89353	0.965671	0.963783	0.940922	0.909554
			8-20 days		118	8	25	44	42	18	35	40	12	12	12	12	11	38	12	13	13				clopper pearson upper	0.889944	0.987721	0.997495	0.996273	0.99162	#NUM!	0.999487	0.991043	0.998975	0.992846	#NUM!	0.998975	0.999679	#NUM!	0.999443	0.991246
			21-40 days		94	9	35	53	37	65	20	22	20	26	26	25	25	30	3	3	4					Pharmact	WOHBC	Biomerica	Skyfast	Biozek	menarini	menarini 2	lepu	syzbio	Jiangsu	Alpha	wuhan easy diagnosis	Roche	Fortress	Mologic	ABINGDON
	POST SYMPTOM		41-60		102	0	22	80	36	46	19	26	6	8	9	8	9	28	20	18	20
	TP				341	17	82	177	115	129	74	88	38	46	47	45	45	99	36	36	38
			0-7 days		27	0	0	0	0	0	#DIV/0!	#DIV/0!	#DIV/0!	#DIV/0!	#DIV/0!	#DIV/0!	#DIV/0!	11.5385	12.5	25	12.5
			8-20 days		118	57.1429	64.1026	77.193	76.3636	81.8182	72.9167	83.3333	92.3077	92.3077	92.3077	92.3077	78.5714	59.375	70.5882	76.4706	76.4706
			21-40 days		94	90	92.1053	92.9825	92.5	95.5882	86.9565	100	95.2381	92.8571	92.8571	89.2857	89.2857	93.75	75	75	100
			41-60		65	#DIV/0!	73.3333	95.2381	73.4694	93.8776	65.5172	89.6552	100	88.8889	100	88.8889	100	96.5517	95.2381	85.7143	95.2381
			OVERALL		304	68	75.9259	88.9447	79.3103	92.1429	74	88.8889	95	92	94	90	88.2353	65.5629	72	72	76
						68	75.9259	89.5833	79.3103	92.1429	74	88.8889	95	92	94	90	88.2353	65.5629
	POST SYMPTOM							Biomerica	Skyfast	Biozek	menarini	menarini 2						Roche
	SENSITIVITY
			0-7 days		49	3	8	10	9	3	6	6	3	3	3	3	3	43	11	11	11
			8-20 days		98	15	40	58	54	15	43	43	13	16	16	16	17	52	14	14	14
			21-40 days		69	7	46	69	50	45	36	35	22	29	29	29	29	41	12	12	12
			41-60		89	0	13	71	32	32	15	15	2	2	2	2	2	15	13	13	13
					305	25	107	208	145	95	100	99	40	50	50	50	51	151	50	50	50
			0-7 days		49	1	5	8	7	2	5	5	3	3	3	3	3	13	3	4	3
			8-20 days		98	10	27	46	42	11	31	36	12	14	14	14	13	32	10	11	11
			21-40 days		69	6	38	65	41	44	27	33	21	27	28	26	27	40	10	10	11
	IgG		41-60		89	0	12	67	25	30	11	14	2	2	2	2	2	14	13	11	13
	POST PCR				305	17	82	186	115	87	74	88	38	46	47	45	45	99	36	36	38
	n
			0-7 days			33.3333	62.5	80	77.7778	66.6667	83.3333	83.3333	100	100	100	100	100	30.2326	27.2727	36.3636	27.2727
			8-20 days			66.6667	67.5	79.3103	77.7778	73.3333	72.093	83.7209	92.3077	87.5	87.5	87.5	76.4706	61.5385	71.4286	78.5714	78.5714
			21-40 days			85.7143	82.6087	94.2029	82	97.7778	75	94.2857	95.4545	93.1034	96.5517	89.6552	93.1034	97.561	83.3333	83.3333	91.6667
	POST PCR		41-50			#DIV/0!	92.3077	94.3662	78.125	93.75	73.3333	93.3333	100	100	100	100	100	93.3333	100	84.6154	100
	TP		OVERALL			68	76.6355	89.4231	79.3103	91.5789	74	88.8889	95	92	94	90	88.2353	65.5629	72	72	76
	POST PCR
	SENSITIVITY

## Sheet: IgM only
sample	POSITIVE ANONYMISED SAMPLE NUMBER	day post PCR	Days post symptom onset	Abbott Sars-CoV-2 result		Pharmact	WOHBC	Biomerica	Skyfast	Biozek	menarini	menarini 2	Lepu	Szybio	Jiagsu	alpha pharma	wuhan easy diagnosis	Roche	Fortress	Mologic	ABINGDON	sample	NEGATIVE ANONYMISED SAMPLE NUMBER	Abbott Sars-CoV-2 result		Pharmact	WOHBC	Biomerica	Skyfast	Biozek	menarini	menarini 2	lepu	syzbio	Jiangsu	Alpha	wuhan easy diagnosis	Roche	Fortress	Mologic	ABINGDON
HP	P1	22	28	6.7			1	1	1													HSN	N1	0.04			0	0
HP	P2	12	17			0	1	0	1	1	1	1										HSN	N2	0.12			0	0
HP	P3	8	8	1.86		0	0	0	0	0												HSN	N3	0.06			0	0
HP	P4	21	30	7.99		1	1	0	1	0												HSN	N4	0.01			1	0
HP	P5	21	31	6.66				0														HSN	N5	0.02			1	0
HP	P6	24	34	7.27			1	1														HSN	N6	0.16			0	0
HP	P7	17	20	5.02			1	1	1		1	1	1	1	1	1	1	1				HSN	N7	0.07			0	0
HP	P8	16	20	2.08			1	0	1		0	0	1	0	0	1	1					HSN	N8	0.02			0	0
HP	P9	14	14	0.13			1	0	0		0	0										HSN	N9	0.01			0	0
HP	P10	7	21	5.67			1	1	1				1	1	1	1	1	1				HSN	N10	0.04			0	0
HP	P11	27	34	6.91			1	0														HSN	N11	0.02			0	0
HP	P12	14	14	0.11			0	0	0		0	0										HSN	N12	0.01			0	0
HP	P13	11	15	0.57			1	0	0		1	1										HSN	N13	0.02			0	0
HP	P14	15	15	5.8			1	1	1		1	1										HSN	N14	0.05			0	0
HP	P15	15	15	6.55			1	0	1		1	1										HSN	N15	0.01			0	0
HP	P16	11	14	6.49			1	0	0		1	1										HSN	N16	0.01			0	0
HP	P17	28	38	5.93			1	1										1				HSN	N17	0.02			0	0
HP	P18	10	14	7.81				0	1		1	1										HSN	N18	0.04			0	0
HP	P19	16	18	1.29				0														HSN	N19	0.01			0	0
HP	P20	6	8															1				HSN	N20	0.03			0	0
HP	P21	7	10			0	1	1	1	1												HSN	N21	0.06			0	0
HP	P22	12	14			1	1	0	1	1	1	1										HSN	N22	0.03			0	0
HP	P23	24	25			1	1	0	1	1				1	1	1						HSN	N23	0.04			0	0
HP	P24	12	20	1.04		0	0	0	0	0	1	1	0	1	1	1	1	1				HSN	N24	0.02			0	0
HP	P25	15	17	0.06		0	0	0	0	0	0	0						0				HSN	N25	0.02			0	0
HP	P26	5	5			0	0	0	0	1												HSN	N26	0.01			0	0
HP	P27	12	12			1	0	0	0	0												HSN	N27	0.03			0	0
HP	P28	15	23			1	1	1	1	1				1	1	1	1					HSN	N28	0.02			0	0
HP	P29	15	15	3.61		1	1	1	1	1	1	1										HSN	N29	0.02			0	0
HP	P30	22	22	7.69		1	1	1	1	1				1	1	1	1	1				HSN	N30	0.06			1	0
HP	P31	13	13			1	1	1	1	1												HSN	N31			0	0	0	0	0	0	0	0	0	0	0	0	0
HP	P32	10	21	5.44		0	1	0	1	1			1	1	1	1	1	1				HSN	N32			1	0	0	0	0	0	0	0	0	0	0	0	0
HP	P33	4	19			1	1	1	1	1	1	1	1	1	1	1	1	1				HSN	N33			0	0	0	0	0	0	0	0	0	0	0	0	0
HP	P34	22	26	6.61		1	1	0	1	0												HSN	N34			0	0	0	0	0	0	0	0	0	0	0	0	0
HP	P35	9	9	0.06		0	0	0	0	0												HSN	N35			0	0	0	0	0	0	0	0	0	0	0	0	0
HP	P36	8	11			1	1	0	0	1												HSN	N36			0	0	0	0	0	0	0	0	0	0	0	0	0
HP	P37	8	8			1	0	0	0	0												HSN	N37			0	0	0	0	0	0	0	0	0	0	0	0	0
HP	P38	17	24	7.5		1	1	1	1	1				1	1	1	1	1				HSN	N38			0	0	0	0	0	0	0	0	0	0	0	0	0
HP	P39	32	38	6.77		1	1	1	1	1												HSN	N39			0	0	0	0	0	0	0	0	0	0	0	0	0
HP	P40	27	36	6.44		1	1	0	1	1												HSN	N40			0	0	0	0	0	0	0	1	0	0	0	0	0
HP	P41	17	17	7.47		1	1	1	1	1	1	1										HSN	N41			1	0	0	0	0			0	0	0	0	0	0
HP	P42	22	22	6.4		1	1	1	1	1			1	1	1	1	1	0				HSN	N42			0	0	0	0	0			0	1	1	0	0	0
HP	P43	16	16	6.66				0	0		0	1										HSN	N43			0	0	0	0	0			0	0	0	0	0	0
HP	P44	29	34	2.33				0														HSN	N44			0	0	0	0	0			0	0	0	0	0	0
HP	P45	16	19	2.88				1	1		0	1	0	0	1	1	1	1				HSN	N45			0	0	0	0	0			0	0	0	0	0	0
HP	P46	14	14	5.19				1	0		1	1										HSN	N46			0	0	0	0	0			0	0	0	0	0	0
HP	P47	13	14	2.81				0	0		0	1										HSN	N47			0	0	0	0	0			1	0	0	0	0	0
HP	P48	22	36	6.3			1	0														HSN	N48			0	0	0	0	0			0	0	0	0	0	0
HP	P49	9	24	0.84			1	1						1	1	1	1	1				HSN	N49			0	0	0	0	0			0	0	0	0	0	0
HP	P50	6	21	4.01				1	1		1	1	1	1	1	1	1	1				HSN	N50			0	0	0	0	0			0	0	0	0	0	0
HP	P51	14	20	8.26			1	1	1		1	1	1	1	1	1	1					HSN	N51			0	0	0	0	0				0	0	0	0	0
HP	P52	20	20	6.54				0	1		1	1	1	1	1	1	1					HSN	N52			0	0	0	0	0				0	0	0	0	0
HP	P53	15	15	3.96				1	1		1	1										HSN	N53			1	0	0	0	0				0	0	0	0	0
HP	P54	19	29	8.21			1	1														HSN	N54			1	0	0	0	0				0	0	0	0	0
HP	P55	13	13	3.3				0														HSN	N55			0		0		0				0	0	0	0	0
HP	P56	13	27	6.02			1	1	1													CEG	N56	0.03			0	0	0	0	0	0	0	0	0	0	0	0
HP	P57	20	20	6.11				0	1		1	1	1	1	1	1	1	1				CEG	N57	0.03			1	0	0	0	0	0	0	0	0	0	0	0
HP	P58	15	16	4.93				0	1		1	1										CEG	N58	0.04			1	0	0	1	0	0	0	0	0	0	0	0
HP	P59	17	19	6.65			1	0	1		1	1	1	1	1	1	1	1				CEG	N59	0.04			0	0	0	0	0	0	0	0	0	0	0	0
HP	P60	20	27	7.88			1	1	1													CEG	N60	0.05			1	1	0	1	0	0	0	0	0	0	0	0
HP	P61	5	15	0.42			1	1	1		1	0										CEG	N61	0.03			0	0	0	0	0	0	0	0	0	0	0
HP	P62	18	18	6.96				0	1		1	1										CEG	N62	0.05			0	0	0	0	0	0	0	0	0	0	0	0
HP	P63	13	15	0.02				0	0		0	0										CEG	N63	0.15			1	0	0	0	0	0	0	0	0	0	0	0
HP	P64	4	14	7.38			1	0	1		1	1										CEG	N64	0.03			0	0	0	0	0	0	0	0	0	0	0	0
HP	P65	17	19	6.76			1	1	1		1	1	1	1	1	1	1	1				CEG	N65	0.01			0	0	0	0	0	0	0	0	0	0	0	0
HP	P66	14	14	6.98				1	1		1	1										CEG	N66															1
HP	P67	7	17	7.45			1	1	1		1	1						1				CEG	N67	0.03			0	0	0	0
HP	P68	29	29	7.82				0	1													CEG	N68	0.01			0	0	0	0
HP	P69	7	16	0.02			1	0	0		0	0										CEG	N69	0.03			0	0	0	0
HP	P70	19	19	0.03				0	0		0	0	0	0	0	1	0					CEG	N70	0.02			0	0	0	0
HP	P71	20	20	5.19			1	1	1		1	1	1	1	1	1	1	1				CEG	N71	0.03			0	0	0	0
HP	P72	16	16	6.68			1	0	0		0	0										CEG	N72	0.07			1	0	0
HP	P73	14	14	0.81			1	0	0		0	0										CEG	N73	0.03			0	0	0
HP	P74	14	15	4.22			1	0	0		0	1										CEG	N74	0.05			0	0	0
HP	P75	17	17	5.97			1	1	0		1	1										CEG	N75	0.03			0	0	0
HP	P76	11	17	6.68			0	0	0		0	0										CEG	N76	0.04			0	0	0
HP	P77	14	14	1.69			1	0	0		1	1										CEG	N77	0.04			1	0	0
HP	P78	14	14	0.22			1	0	0		0	0										CEG	N78	0.02			1	1	1
HP	P79	10	14	7.09			1	0	1		1	1										CEG	N79	0.07			0	0	0
HP	P80	20	20	7.09				0	1		0	1	1	1	1	1	1	1				CEG	N80	0.01			1	0	0
HP	P81	21	21	6.24				0	0		1		1	1	1	1	1	1				CEG	N81	0.05			0	0	0
HP	P82	15	17	7.06			1	1	1		0	1										CEG	N82	0.02			0	0	0
HP	P83	18	18	7.33				1	1		1	1										CEG	N83	0.17			1	0	0
HP	P84	21	22	5.68				0	0				1	1	1	0	1	1				CEG	N84	0.11			1	0	0
HP	P85	13	15	1.09				0	0		0	0					0					CEG	N85	0.04			0	0	0
HP	P86	25	28	0.06				0	0				0	0	0	0	0	0				CEG	N86	0.06			0	0	0
HP	P87	7	7															0				CEG	N87	0.02			0	0	0
HP	P88	15	17															0				CEG	N88	0.01			0	0	0
HP	P89	0	22	5.46				0														CEG	N89	0.02			0	0	0
CS	P90	31	35	6.25			1	1	1	1	1	1	1	1	1	1	1	1				CEG	N90	0.05			0	0	0
CS	P91	33	38	4.18			1	0	1	0	1	1	1	1	1	1	1	1				CEG	N91	0.02			0	0	0
CS	P92	29	30	4.9			1	0	1	0	1	1	1	1	1	1	1	1				CEG	N92	0.02			0	0	0
CS	P93	32	30	4.52			0	0	1	0	0	0	1	0	0	1	1	0				CEG	N93	0.02			0	0	0
CS	P94	24	32	6.96			1	1	1	1	0	1	1	1	1	1	1	1				CEG	N94	0.03			1	1	0
CS	P95	30	35	3.52			1	0	1	0	1	1	1	1	1	1	1	1				CEG	N95	0.07			1	1	0
CS	P96	31	33	5.63			1	0	0	0	0	0	1	0	0	1	1	0				CEG	N96	0.04			0	0	0
CS	P97	27	29	2.98			1	0	0	0	1	1	1	1	1	1	1	1				RCO	N97	0.03			0	0	0	0	0	0	0	0	0	0	0	0
CS	P98	28	30	7.06			1	0	1	0	1	1	1	1	1	1	1	1				RCO	N98	0.04			1	1	0	1	0	0	0	0	0	0	0	0	0	0
CS	P99	27	32	3.62			1	0	0	0	1	1	1	1	1	1	1	1				RCO	N99	0.02			0	0	0	0	0	0	0	0	0	0	0	0	0	0
CS	P100	31	36	5.78			1	1	1	1	1	1	1	1	1	1	1	1				RCO	N100	0.03			0	0	0	0	0	0	0	0	0	0	0	0
CS	P101	30	31	6.82			1	1	1	1	1	1	1	1	1	1	1	1				RCO	N101	0.02			0	0	0	0	0	0	0	0	0	0	0	0
CS	P102	27	31	5.58			1	0	1	1	0	0	1	0	1	1	1	0				RCO	N102	0.14			0	0	0	0	0	0	0	0	0	0	0	0
CS	P103	38	41	7.24			1	0	1	0	1	1	1	1	1	1	1	1				RCO	N103	0.02			0	0	0	0	0	0
CS	P104	42	43	5.41			1	0	1	0	0	0	0	0	0	1	0	0				RCO	N104	0.01			0	0	0	0	0	0	1	0	0	0	0	0	0	0
CS	P105	36	44	4.67			1	0	1	0	0	0	1	0	0	1	1	0				RCO	N105	0.06			0	0	0	0	0	0	0	0	0	0	0	0
CS	P106	33	38	5.88			1	0	1	1	1	1	1	1	1	1	1	1				RCO	N106	0.01			0	0	0	0	0	0	1	0	0	0	0	0	0	0
CS	P107	38	43	5.59			1	0	1	1	0	0	1	0	0	1	0	0				RCO	N107	0.04			0	0	0	0	0	0		0	0	0	0	0	0	0
CS	P108	42	43	6.33			1	0	1	1	0	1	1	0	0	1	1	1				RCO	N108	0.01			0	0	0	0	0	0		0	1	0	0	0
CS	P109	38	41	1.98			1	0	0	1	0	1	1	1	0	0	1	1				RCO	N109	0.01			0	0	0	0	0	0		0	0	0	0	0
CS	P110	34	37	7.23			1	1	1	1	1	1		1	1	1	1	1				RCO	N110	0.02			0	0	0	0	0	0		0	0	0	0	0
CS	P111	35	41	1.06			1	0	0	0	1	0		0	1	0	1	1				RCO	N111	0.03			0	0	0	0	0	0		0	0	0	0	0	0	0
CS	P112	40	45	2.7			1	0	0	0	0	0		0	1	0	1	1				RCO	N112	0.13			1	0	0	0	0	0	0	0	0	0	0	0
CS	P113	37	40	5.2			1	0	1	0	1	1		1	1	1	1	1				RCO	N113	0.01			0	0	0	0	0	0							0	0
CS	P114	39	43	3.71			1	0	1	0	1	0		0	0	1	1	0				RCO	N114	0.03			0	0	0	0	0	0							0	0
CS	P115	43	47	0.52			1	0	0	1	0	0						0				RCO	N115	0.11			1	0	0	0	0	0							0	0
CS	P116	29	31	6.92			1	1	1	1	1	1						1				RCO	N116	0.03			0	0	0	0	0	0							0	0
CS	P117	40	41	1.57			1	0	0	0	0	1										RCO	N117	0.02			1	0	0	0									1	0
CS	P118	38	42	3.14			1	1	0	1	0	0						0	0	0		RCO	N118	0.02			0	0	0	0									0	0
CS	P119	30	35	5.64			1	0	0	1	1	1						1	1	0		RCO	N119	0			0	0	0	0
CS	P120	47	50	1.66			0	0	0	0	0	1						0	1	0		RCO	N120	0.01			0	0	0	0									0	0
CS	P121	49	50	5.77				0	0	0	1	1						1	1	0		RCO	N121	0.04			0	0	0	0
CS	P122	48	49	6.98				0	1	1	1	1						1	1	0		RCO	N122	0.01			0	0		0									0	0
CS	P123	47	56	3.76				0	0	0	1	1						1	1	0		RCO	N123	0.01			1	0		0									0	0
CS	P124	34	35	6.62				0	0	0	1	1						1	1	0		RCO	N124	0.02			0	0		0										0
CS	P125	33	34	7.12				1	1	1	1	1						1	1	1		RCO	N125	0.01			0	0		0
CS	P126	33	36	2.07				0	0	0	0	1						1	1	0		RCO	N126	0.01			0	0											0	0
CS	P127	32	41	4.61				0	0	0	1	1						1	1	0		RCO	N127	0.01			0	0
CS	P128	44	48	6.41			1	1	1	1	1	1						1	1	0		RCO	N128	0.02			0	0											0	0
CS	P129	46	51	4.03			1	0	0	0	1	1						1	1	0		RCO	N129	0.05			1	0
CS	P130	42	43	4.66			1	0	0	0	1	1						1	1	0		RCO	N130	0.02			0	0											0	0
CS	P131	45	43	3.92			1	0	0	0	0	0						0	0	0		RCO	N131	0.05			0	0											0	0
CS	P132	43	48	3.06			1	0	0	0	0	1						1	1	0		RCO	N132	0.04			0	0											0	0
CS	P133	40	42	2.33			1	0	0	0	1	1						1	1	0		RCO	N133	0.04			0	0											0	0
CS	P134	41	43	7.01			1	0	0	1	1	1						1	1	0		RCO	N134	0.01			0	0											0	0
CS	P135	40	45	3.33			1	0	0	0	1	1						1	1	0		RCO	N135	0.01			0	0											0	0
CS	P136	44	49	5.28			1	0	0	1	1	1						1	1	0		RCO	N136	0.04			1	0											0	0
CS	P137	40	44	5.05			1	1	0	1	0	1						0	1	0		RCO	N137	0.06			0	0											0	0
CS	P138	42	48	6.73			1	0	0	0	1	1						1	1	0		RCO	N138	0.07			0	0											0	0
CS	P139	38	45	1.67			1	0	0	0	0	0						0	1	0		RCO	N139	0.01			0	0
CS	P140	38	41	8.1			1	0	1	0								1	1	0		RCO	N140	0.02			0	0
CS	P141	38	41	6.15			1	0	0	0									1	0		RCO	N141	0.04			0	0
CS	P142	51	58	6.33			1	0	1	0									1	0		RCO	N142	0.02			0	0
CS	P143	41	45	2.61			1		0	1												RCO	N143	0.01			0	0
CS	P144	38	43	6.63			1	0	1	0												RCO	N144																0	0
CS	P145	42	47	2.58				0	0	1												RPO	N145	0.04			0	0	0		0	0						0
CS	P146	45	51	0.27					0	0												RPO	N146	0.02			0	0	0		0	0						0
CS	P147	42	46	2.19				0	0	0												RPO	N147	0.03			0	0	0		0	0						0
CS	P148	42	45	4.7				0	0	0												RPO	N148	0.02			0	0	0		0	0						0
CS	P149	42	42	5.97				0	0	0												RPO	N149	0.02			0	0	0		0	0						0
CS	P150	41	44	3.73				0	0	0												RPO	N150	0.02			0	0	0		0	0						0
CS	P151	42	51	5.78				1	0	1												RPO	N151	0.01			0	0	0		0	0						0
CS	P152	42	46	3.21				0	0	1												RPO	N152	0.02			0	0	0		0	0						0
CS	P153	42	45	2.36					0	0												RPO	N153	0.03			0	0	0		0	0						0
CS	P154	42	46	4.3				0	0	0												RPO	N154	0.05			0	0	0		0	0						0
CS	P155	42	50	6.49					1	1												RPO	N155	0.01			0	0	0		0	0						0
CS	P156	48	49	6.82					0	1												RPO	N156	0.03			0	0	0		0	0						0
CS	P157	51	54	6.92					1	0												RPO	N157	0.02			0	0	0		0	0						0
CS	P158	55	56	4.98					0	0												RPO	N158	0.01			0	0	0		0	0						0
CS	P159	49	57	4.08					0	0												RPO	N159	0.02			0	0	0		0	0						0
CS	P160	46	51	4.96																		RPO	N160	0.04			0	0	0		0	0						0
CS	P161	51	56	5.22																		RPO	N161	0.02			0	0	0		0	0						0
CS	P162	55	56	6.18																		RPO	N162	0.02			0	0	0		0	0						0
CS	P163	51	54	1.45																		RPO	N163	0.03			0	0	0		0	0						0
CS	P164	47	50	7.21																		RPO	N164	0.07			0	0	1		0	0						0
CS	P165	48	54	0.85																		ANS	N165	0.14			0	0			0	0						0
CS	P166	53	58	2.53																		ANS	N166	0.03			1	0			0	0						0
CS	P167	45	45	5.33				0														ANS	N167	0.04			1	0			0	0						0
CS	P168	34	37	6.82				0														ANS	N168	0.02			0	0			0	0						0
CS	P169	43	46	1.48																		ANS	N169	0.02			0	0			0	0						0
CS	P170	45	45	2.02																		ANS	N170	0.03			0	0			0	0						0
CS	P171	43	45	0.12																		ANS	N171	0.02			0	0			0	0						0
CS	P172	34	35	2.05				0														ANS	N172	0.01			0	0			0	0						0
CS	P173	45	56	4.68				0														ANS	N173	0.02			0	0			0	1						0
CS	P174	47	54	7.24				0														ANS	N174	0.03			0	0			0	0						0
CS	P175	43	50	5.59				1														ANS	N175	0.03			1	0
CS	P176	48	58					0														ANS	N176	0.03			1	0
CS	P177	46	50					0														ANS	N177	0.15			0	0
CS	P178	45	48					1														ANS	N178	0.02			0	0
CS	P179	45	50					0														ANS	N179	0.1			0	0
CS	P180	47	52					0														ANS	N180	0.03			0	0
CS	P181	47	50					0														ANS	N181	0.04			0	0
CS	P182	57	59					0														ANS	N182	0.03			0	0
CS	P183	44	48					0														ANS	N183	0.11			0	0
CS	P184	47	54					0														ANS	N184	0.03			0	0
CS	P185	45	48					0														ANS	N185	0.01				0
CS	P186	62	63					0														ANS	N186	0.05				0
CS	P187	61	62					0														ANS	N187	0.06				0
CS	P188	61	64					0														ANS	N188	0.05				0
CS	P189	61	63					0														ANS	N189	0.03				0
CS	P190	50	52					0														ANS	N190	0.04				0
CS	P191	40	42					0														ANS	N191	0.04				0
CS	P192	42	49					0														ANS	N192	0.01				0
CS	P193	47	51					0														ANS	N193	0.04				0
CS	P194	40	50					0														ANS	N194	0.01				0
CS	P195	47	52					0														ANS	N195	0.08				0
CS	P196	49	53					1														ANS	N196	0.04				0
CS	P197	51	53					0														RF	N197	0.04			1	1	0
CS	P198	56	58					0														RF	N198	0.01			1	0	0
CS	P199	59	63					0														RF	N199	0.02			1	0	0
CS	P200	61	66					0														RF	N200	0.04			1	0	0
CS	P201	57	58					0														RF	N201	0.02			1	0	0
CS	P202	58	63					0														RF	N202	0.03			0	0	0
CS	P203	55	57					0														RF	N203	0.03			1	0	0
CS	P204	55	60					0														RF	N204	0.07			1	0	0
CS	P205	59	64					0														RF	N205	0.03			1	0	0
CS	P206	55	59					0														RF	N206	0.02			0	0	1
CS	P207	31	47					0														RF	N207	0.02			1	0	0
CS	P208	54	62					0														RF	N208	0.03			1	0	0
CS	P209	31	41					0														RF	N209	0.02			1	0	0
CS	P210	40	42					0														RF	N210	0.21			1	0	0
CS	P211	29	30					0														RF	N211	0.01			1	0	0
CS	P212	56	57					0														RF	N212	0.01			1	0	0
CS	P213	47	49					0														RF	N213	0.04			1	0	0
CS	P214	46	48					0														RF	N214	0.01			1	0	0
CS	P215	42	42					0														RF	N215	0.02			1	0	1
CS	P216	58	61					0														RF	N216	0.02			1	0	0
CS	P217	55	57					0														RF	N217	0.01			0	0	0
CS	P218	56	57					0														RF	N218	0.01			0	0	0
CS	P219	50	52					0														RF	N219	0.09			0	0	0
CS	P220	61	63					0														RF	N220	0.41			0	0	0		0	0						0
CS	P221	64	65					0														RF	N221	0.01			0	0	0		0	0						0
CS	P222	66	69					0														RF	N222	4.99			1	1	0	1	0	0						0
CS	P223	70	71					0														RF	N223	0.12			1	0			0	0						0
CS	P224	64	72					0														RF	N224	0.04			0	0			0	0						0
CS	P225	61	66					0														RF	N225				1	0	0		0	0						0
CS	P226	66	71					0														RF	N226				0	0	0		0	0						0
CS	P227	70	71					0														RF	N227				1	1	1		0	0						1
CS	P228	62	65					0														RF	N228				1	0	1		0	0						0
CS	P229	63	69					0														RF	N229				0	0	0		0	0						0
CS	P230	68	73					0														MICAP	N230	0.01					0	0
CS	P231	39	40					0														MICAP	N231	0.23					0	0
CS	P232	43	44					0														MICAP	N232	0.05					0	1
CS	P233	35	37					1														MICAP	N233	0.04					0	0
CS	P234	65	68					0														MICAP	N234	0.05					0	1
CS	P235	67	71					0														MICAP	N235	0.04					0	0
CS	P236	71	75					1														MICAP	N236	0.02					0	0
CS	P237	57	59					0														MICAP	N237	0.02					0	0
CS	P238	58	63					0														MICAP	N238	0.01					0	0
CS	P239	36	38					0														MICAP	N239	0.09					0	0
CS	P240	29	30					0														MICAP	N240	0.05					0	0
CS	P241	42	73					0														MICAP	N241	0.02					0	0
CS	P242	41	43					0														MICAP	N242	0.01					0	0
CS	P243	42	43					0														MICAP	N243	0.07					0	1
CS	P244	61	63					1														MICAP	N244	0.06					0	1
CS	P245	29	29					0														MICAP	N245	0.01					0
CS	P246	66	74					0														MICAP	N246	0.01					0
CS	P247	69	73					0														MICAP	N247	0.03					0
CS	P248	70	76					0														MICAP	N248	0.01					0
CS	P249	66	69					0														MICAP	N249	0.01					0
CS	P250	66	69					0														MICAP	N250	0.21					0
CS	P251	79	86					0														MICAP	N251	0.03					0
CS	P252	69	73					0														MICAP	N252	0.01					0
CS	P253	66	71					0														MICAP	N253	0.02					0
CS	P254	70	75					0														MICAP	N254	0.02					0
CS	P255	70	70					0														MICAP	N255	0.02					0
CS	P256	69	72					0														MICAP	N256	0.03					0
CS	P257	70	79					1														MICAP	N257	0.17					0
CS	P258	70	74					0														MICAP	N258	0.03					0
CS	P259	68	70					0														MICAP	N259	0.02					0
CS	P260	73	76					0														SNBTS	N260					0	0		0	0						0
CS	P261	73	77					0														SNBTS	N261					0	0		0	0						0
CS	P262	73	76					0														SNBTS	N262					0	0		0	0						0
CS	P263	73	73					0														SNBTS	N263					0	0		0	0						0
CS	P264	62	65					0														SNBTS	N264					0	0		0	0						0
CS	P265	62	63					0														SNBTS	N265					0	0		0	0						0
CS	P266	73	84					0														SNBTS	N266					0	0		0	0						0
CS	P267	75	82					0														SNBTS	N267					0	1		0	0						0
CS	P268	71	78					1														SNBTS	N268					0	0		0	0						0
CS	P269	74	78					0														SNBTS	N269					0	0		0	0						0
CS	P270	73	76					1														SNBTS	N270					0	0		0	0						0
CS	P271	75	80					0														SNBTS	N271					0	0		0	0						0
CS	P272	75	78					0														SNBTS	N272					0	0		0	0						0
CS	P273	72	76					0														SNBTS	N273					0	0		0	0						0
CS	P274	75	82					0														SNBTS	N274					0	0		0	0						0
CS	P275	68	75					0														SNBTS	N275					0	0		0	0						0
CS	P276	82	88					0														SNBTS	N276					0	0		0	0						0
CS	P277	76	81					0														SNBTS	N277					0	0		0	0						0
CS	P278	76	79					0														SNBTS	N278					0	0		0	0						0
CS	P279	89	91					0														SNBTS	N279					0	0		0	0						0
CS	P280	78	80					0														SNBTS	N280					0	0
CS	P281	75	79					0														SNBTS	N281					0	0
CS	P282	68	78					0														SNBTS	N282					0	0
CS	P283	75	80					0														SNBTS	N283					0	0
CS	P284	77	81					1														SNBTS	N284					0	0
CS	P285	59	75					0														SNBTS	N285					0	0
CS	P286	82	90					0														SNBTS	N286					0	0
CS	P287	59	69					0														SNBTS	N287					0	0
CS	P288	68	70					0														SNBTS	N288					0	0
CS	P289	57	58					0														SNBTS	N289					0	0
CS	P290	84	85					0														SNBTS	N290					0	0
CS	P291	75	77					0														SNBTS	N291					0	0
CS	P292	70	70					0														SNBTS	N292					0	0
CS	P293	75	77					0														SNBTS	N293					0	0
CS	P294	86	96					0														SNBTS	N294					0	0
CS	P295	95	97					0														SNBTS	N295					0	0
CS	P296	86	88					0														SNBTS	N296					0	0										0	0
CS	P297	86	89					0														SNBTS	N297					0	0										0	0
CS	P298	83	85					0														SNBTS	N298					0	0										0	0
CS	P299	78	80					0														SNBTS	N299					0	0										0	0
CS	P300	91	95					0														SNBTS	N300					0	0										0	0
CS	P301	86	88					0														SNBTS	N301					0	0										0	0
CS	P302	71	72					0														SNBTS	N302	0.03				1	0										0
CS	P303	63	65					1														SNBTS	N303					0	0										0	0
CS	P304	67	70					0														SNBTS	N304					0	0										1	0
CS	P305	70	71					0														SNBTS	N305					0	0										0	0
CS	P306	64	66					0														SNBTS	N306					0	0										0	0
CS	P307	70	71					0														SNBTS	N307					0	0										0	0
CS	P308	89	91					0														SNBTS	N308					0	0										0	0
CS	P309	57	57					0														SNBTS	N309					0	0										0	0
HP	P310	14	14															0				SNBTS	N310					1											0	0
HP	P311	7	7															1				SNBTS	N311					0											0
HP	P312	11	11															1				SNBTS	N312					0											0
HP	P313	1	1															0				SNBTS	N313					0											0
HP	P314	3	3															0				SNBTS	N314					0											0
HP	P315	16	16															0				SNBTS	N315					0											0
HP	P316	12	14															1				SNBTS	N316					0											0
HP	P317	10	10															1				SNBTS	N317					0											0
HP	P318	10	10															0				SNBTS	N318					0
HP	P319	5	8															1				SNBTS	N319					0
HP	P320	10	10															0				SNBTS	N320					0
HP	P321	7	10															1				SNBTS	N321					0
HP	P322	13	15															1				SNBTS	N322					0
HP	P323	3	10															0				SNBTS	N323					0
HP	P324	14	14															0	0	0		SNBTS	N324					0
HP	P325	5	12															0	0	0		SNBTS	N325					0
HP	P326	12	12															1	1	1		SNBTS	N326					0
HP	P327	13	13															1	1	1		SNBTS	N327					0
HP	P328	13	13															1	1	0		SNBTS	N328					0
HP	P329	11	11															0	1	1		SNBTS	N329					0
HP	P330	8	8															1	1	0		SNBTS	N330					0
HP	P331	13	13															1	1	1		SNBTS	N331					0
HP	P332	4	4															1	1	1		SNBTS	N332					0
HP	P333	14	14															0	0	0		SNBTS	N333					0
HP	P334	10	10															0	1	1		SNBTS	N334					0
HP	P335	4	4															0	0	0		SNBTS	N335					0
HP	P336	7	10															1	1	0		SNBTS	N336					0
HP	P337	4	4															0	1	0		SNBTS	N337					0
HP	P338	5	5															0	0	0		SNBTS	N338					0
HP	P339	7	9															1	1	0		SNBTS	N339					0
HP	P340	6	6															0	0	0		SNBTS	N340					0
HP	P341	8	10															1	1	0		SNBTS	N341					0
HP	P342	6	6															0	1	0		SNBTS	N342					0
HP	P343	9	12															1	1	0		SNBTS	N343					0
HP	P344	9	11															1	1	0		SNBTS	N344					0
HP	P345	5	5															0	0	0		SNBTS	N345					0
HP	P346	1	1															0	0	0		SNBTS	N346					0
HP	P347	10	12															1	1	0		SNBTS	N347					0
HP	P348	8	8															0	0	0		SNBTS	N348					0
HP	P349	8	8															1				SNBTS	N349					0
HP	P350	4	5															0				SNBTS	N350					0
HP	P351	8	8															0				SNBTS	N351					0
HP	P352	9	9															0				SNBTS	N352					0
HP	P353	11	13															1				SNBTS	N353					0
HP	P354	3	3															0				SNBTS	N354					0
HP	P355	4	7															0				SNBTS	N355					0
HP	P356	5	6															0				SNBTS	N356					0
HP	P357	7	8															0				SNBTS	N357					0
HP	P358	8	9															0				SNBTS	N358					0
HP	P359	8	11															1				SNBTS	N359					0
HP	P360	14	16															1				TAY	N360															0	0	0
HP	P361	5	5															0				TAY	N361															0	0	0
HP	P362	12	12															1				TAY	N362															0	0	0
HP	P363	3	3															0				TAY	N363															1	0	0
HP	P364	7	7															1				TAY	N364															0	0	0
HP	P365	6	6															0				TAY	N365															0	0	0
HP	P366	2	11															1				TAY	N366															0	0	0
HP	P367	12	12															1				TAY	N367															0	0	0
HP	P368	5	13															1				TAY	N368															0	0	0
HP	P369	9	12															1				TAY	N369															0	0	0
HP	P370	13	13															1				TAY	N370															0	0	0
HP	P371	3	12															1				TAY	N371															0	0	0
HP	P372	3	3															0				TAY	N372															0	0	0
HP	P373	13	13															1				TAY	N373															0	0	0
HP	P374	8	8															0				TAY	N374															0	0	0
HP	P375	7	7															0				TAY	N375															0	0	0
HP	P376	4	4															0				TAY	N376															0	0	0
HP	P377	13	13															0				TAY	N377															0	0	0
HP	P378	5	14															1				TAY	N378															0	0	0
HP	P379	10	13															1				TAY	N379															0	0	0
HP	P380	11	11															1				TAY	N380															0	0	0
HP	P381	6	13															0				TAY	N381															0	0	0
HP	P382	1	2															0				TAY	N382															0	0	0
HP	P383	1	1															0				TAY	N383															0	0	0
HP	P384	7	7															1				TAY	N384															0	0	1
HP	P385	12	12															0				TAY	N385															0	0	0
BZ	P386		14							1												TAY	N386															0	0	0
BZ	P387		14							0												TAY	N387															0	0	0
BZ	P388		15							0												TAY	N388															0	0	0
BZ	P389		15							0												TAY	N389															0	0	0
BZ	P390		16							1												TAY	N390															0	0	0
BZ	P391		19							0												TAY	N391															0	0	0
BZ	P392		20							0												TAY	N392															0	0	0
BZ	P393		20							0												TAY	N393															0	0	0
BZ	P394		21							1												TAY	N394															0	0	0
BZ	P395		21							0												TAY	N395															0	0	0
BZ	P396		21							0												TAY	N396															0	0	0
BZ	P397		21							0												TAY	N397															0	0	0
BZ	P398		21							1												TAY	N398															0	0	0
BZ	P399		21							1												TAY	N399															0	0	0
BZ	P400		22							0												TAY	N400															0	0	0
BZ	P401		22							1												TAY	N401															0	0	0
BZ	P402		22							0												TAY	N402															0	0	0
BZ	P403		22							1												TAY	N403															0	0	0
BZ	P404		23							0												TAY	N404															0	0	0
BZ	P405		23							0												TAY	N405															0	0	0
BZ	P406		24							0												TAY	N406															0	0	0
BZ	P407		24							0												TAY	N407															0	0	0
BZ	P408		25							0												TAY	N408															0	0	0
BZ	P409		25							0												TAY	N409															0	0	0
BZ	P410		25							1												RF	N410
BZ	P411		26							0												RF	N411
BZ	P412		26							0												RF	N412
BZ	P413		26							0												RF	N413
BZ	P414		27							0												RF	N414
BZ	P415		27							1												RF	N415
BZ	P416		27							0												RF	N416
BZ	P417		28							0												RF	N417
BZ	P418		28							0												RF	N418
BZ	P419		28							1												RF	N419
BZ	P420		28							0												RF	N420
BZ	P421		28							0												RF	N421
BZ	P422		28							0												RF	N422
BZ	P423		29							0												RF	N423
BZ	P424		30							1												RF	N424
BZ	P425		30							0												BZ	N425
BZ	P426		30							0												BZ	N426
BZ	P427		30							0												BZ	N427
BZ	P428		31							0												BZ	N428
BZ	P429		33							0												BZ	N429
BZ	P430		36							0												BZ	N430
																						BZ	N431
																						BZ	N432
																						BZ	N433
																						BZ	N434
																						BZ	N435
																						BZ	N436
																						BZ	N437
																						BZ	N438
																						BZ	N439
																						BZ	N440
																						BZ	N441
																						BZ	N442
																						BZ	N443
																						BZ	N444
																						BZ	N445
																						BZ	N446
																						BZ	N447
																						BZ	N448
																						BZ	N449
																						BZ	N450
																						BZ	N451
																						BZ	N452
																						BZ	N453
																						BZ	N454
																						BZ	N455
																						BZ	N456
																						BZ	N457
																						BZ	N458
																						BZ	N459
																						BZ	N460
																						BZ	N461
																						BZ	N462
																						BZ	N463
																						BZ	N464
																						BZ	N465
																						BZ	N466
																						BZ	N467
																						BZ	N468
																						BZ	N469
																						BZ	N470
																						BZ	N471
																						BZ	N472
																						BZ	N473
																						BZ	N474
																						BZ	N475
																						BZ	N476
																						BZ	N477
																						BZ	N478
																						BZ	N479
																						BZ	N480
																						BZ	N481
																						BZ	N482
																						BZ	N483
																						BZ	N484
																						BZ	N485
																						BZ	N486
																						BZ	N487
																						BZ	N488
																						BZ	N489
																						BZ	N490
																						BZ	N491
																						BZ	N492
																						BZ	N493
																						BZ	N494
																						BZ	N495
																						BZ	N496
																						BZ	N497
																						BZ	N498
																						BZ	N499
																						BZ	N500
																						BZ	N501
																						BZ	N502
																						BZ	N503
																						BZ	N504
																						BZ	N505
																						BZ	N506
																						BZ	N507
																						BZ	N508
																						BZ	N509
																						BZ	N510
																						BZ	N511
																						BZ	N512
																						BZ	N513
																						BZ	N514
																						BZ	N515
																						BZ	N516
																						BZ	N517
																						BZ	N518
																						BZ	N519
																						BZ	N520
																						BZ	N521
																						BZ	N522
																						BZ	N523
																						BZ	N524
																						BZ	N525
																						BZ	N526
																						BZ	N527
																						BZ	N528
																						BZ	N529
																						BZ	N530
																						BZ	N531
																						BZ	N532
																						BZ	N533
																						BZ	N534
																						BZ	N535
																						BZ	N536
																						BZ	N537
				overall	Total	25	108	288	145	140	100	99	40	50	50	50	50	151	50	50	0	BZ	N538
					TP	17	97	55	74	54	63	73	35	36	39	45	45	93	39	7	0	BZ	N539
					Sens	68	89.8148	19.0972	51.0345	38.5714	63	73.7374	87.5	72	78	90	90	61.5894	78	14	#DIV/0!	BZ	N540
					clopper pearson lower	0.464999	0.825064	0.147228	0.426059	0.30473	0.527648	0.639328	0.731967	0.575095	0.640388	0.781865	0.781865	0.533346	0.640388	0.0581917	#NUM!	BZ	N541
					clopper pearson upper	0.829696	0.941825	0.233127	0.581431	0.45831	0.710645	0.808996	0.94943	0.822097	0.871443	0.959763	0.959763	0.682148	0.871443	0.246935	#NUM!	BZ	N542
						Pharmact	WOHBC	Biomerica	Skyfast	Biozek	menarini	menarini 2	lepu	syzbio	Jiangsu	Alpha	wuhan easy diagnosis	Roche	Fortress	Mologic	ABINGDON	BZ	N543
				>= 20d	Total	11	73	238	97	120	60	59	35	45	45	45	44	66	25	25	0	BZ	N544
				sx	TP	9	70	39	51	43	39	45	32	33	35	40	41	51	23	1	0	BZ	N545
					Sens	81.8182	95.8904	16.3866	52.5773	35.8333	65	76.2712	91.4286	73.3333	77.7778	88.8889	93.1818	77.2727	92	4	#DIV/0!	BZ	N546
					clopper pearson lower	0.482244	0.884564	0.119194	0.42182	0.272878	0.515972	0.63405	0.769425	0.580553	0.629112	0.759464	0.813438	0.653002	0.739694	0.0010122	#NUM!	BZ	N547
					clopper pearson upper	0.966681	0.988707	0.208533	0.612813	0.436578	0.752087	0.850469	0.976229	0.838338	0.874181	0.955185	0.98116	0.854374	0.985597	0.176121	#NUM!	BZ	N548
	IgG					Pharmact	WOHBC	Biomerica	Skyfast	Biozek	menarini	menarini 2	lepu	syzbio	Jiangsu	Alpha	wuhan easy diagnosis	Roche	Fortress	Mologic	ABINGDON	BZ	N549
	POST SYMPTOM		0-7 days		27	1	1	1	1	1	0	0	0	0	0	0	0	26	8	8	0	BZ	N550
	n		8-20 days		118	14	39	57	55	22	48	48	13	13	13	13	14	64	17	17	0	BZ	N551
			21-40 days		94	10	38	57	40	68	23	22	21	28	28	28	27	32	4	4	0	BZ	N552
			41-50		65	0	28	57	41	41	27	27	6	9	9	9	9	27	18	18	0
			51-60		37	0	2	27	8	8	2	2	0	0	0	0	0	2	3	3	0			overall	Total	25	214	327	220	85	100	100	40	50	50	50	50	160	99	92	0
			61-80		71	0	0	71	0	0	0	0	0	0	0	0	0	0	0	0	0				TN	21	165	317	213	77	100	99	36	49	48	50	50	157	97	91	0
			81-100		18	0	0	18	0	0	0	0	0	0	0	0	0	0	0	0	0				Spec	84	77.1028	96.9419	96.8182	90.5882	100	99	90	98	96	100	100	98.125	97.9798	98.913	#DIV/0!
					430	25	108	270	145	140	100	99	40	50	50	50	50	151	50	50	0				clopper pearson lower	0.639172	0.708839	0.944481	0.935544	0.822948	0.963783	0.945541	0.763363	0.89353	0.862862	0.928878	0.928878	0.946184	0.928924	0.940922	#NUM!
																									clopper pearson upper	0.943437	0.817571	0.983317	0.984973	0.952303	#NUM!	0.999487	0.965115	0.998975	0.992846	#NUM!	#NUM!	0.99487	0.996399	0.999443	#NUM!
	POST SYMPTOM		0-7 days		27	0	0	0	0	1	0	0	0	0	0	0	0	4	3	1	0					Pharmact	WOHBC	Biomerica	Skyfast	Biozek	menarini	menarini 2	lepu	syzbio	Jiangsu	Alpha	wuhan easy diagnosis	Roche	Fortress	Mologic	ABINGDON
	TP		8-20 days		118	8	31	19	30	10	30	35	10	10	11	13	12	43	13	5	0
			21-40 days		94	9	37	22	31	27	18	19	20	24	25	26	26	27	4	1	0
			41-50		65	0	27	5	11	15	13	17	5	2	3	6	7	17	16	0	0
			51-60		37	0	2	2	2	1	2	2	0	0	0	0	0	2	3	0	0
			61-80		71	0	0	6	0	0	0	0	0	0	0	0	0	0	0	0	0
			81-100		18	0	0	1	0	0	0	0	0	0	0	0	0	0	0	0	0
					430	17	97	54	74	54	63	73	35	36	39	45	45	93	39	7	0
	POST SYMPTOM		0-7 days			0	0	0	0	100	#DIV/0!	#DIV/0!	#DIV/0!	#DIV/0!	#DIV/0!	#DIV/0!	#DIV/0!	15.3846	37.5	12.5	#DIV/0!
	SENSITIVITY		8-20 days			57.1429	79.4872	33.3333	54.5455	45.4545	62.5	72.9167	76.9231	76.9231	84.6154	100	85.7143	67.1875	76.4706	29.4118	#DIV/0!
			21-40 days			90	97.3684	38.5965	77.5	39.7059	78.2609	86.3636	95.2381	85.7143	89.2857	92.8571	96.2963	84.375	100	25	#DIV/0!
			41-50			#DIV/0!	96.4286	8.77193	26.8293	36.5854	48.1481	62.963	83.3333	22.2222	33.3333	66.6667	77.7778	62.963	88.8889	0	#DIV/0!
			51-60			#DIV/0!	100	7.40741	25	12.5	100	100	#DIV/0!	#DIV/0!	#DIV/0!	#DIV/0!	#DIV/0!	100	100	0	#DIV/0!
			61-80			#DIV/0!	#DIV/0!	8.4507	#DIV/0!	#DIV/0!	#DIV/0!	#DIV/0!	#DIV/0!	#DIV/0!	#DIV/0!	#DIV/0!	#DIV/0!	#DIV/0!	#DIV/0!	#DIV/0!	#DIV/0!
			81-100			#DIV/0!	#DIV/0!	5.55556	#DIV/0!	#DIV/0!	#DIV/0!	#DIV/0!	#DIV/0!	#DIV/0!	#DIV/0!	#DIV/0!	#DIV/0!	#DIV/0!	#DIV/0!	#DIV/0!	#DIV/0!
			OVERALL			68	89.8148	20	51.0345	38.5714	63	73.7374	87.5	72	78	90	90	61.5894	78	14	#DIV/0!
						68	75.9259	89.5833	79.3103	92.1429	74	88.8889	95	92	94	90	88.2353	65.5629
								Biomerica	Skyfast	Biozek	menarini	menarini 2						Roche
	IgG		0-7 days		49	3	8	10	9	3	6	6	3	3	3	3	3	43	11	11	0
	POST PCR		8-20 days		98	15	40	58	54	15	43	43	13	16	16	16	17	52	14	14	0
	n		21-40 days		69	7	46	69	50	45	36	35	22	29	29	29	28	41	12	12	0
			41-50		61	0	13	49	29	29	15	15	2	2	2	2	2	15	12	12	0
			51-60		28	0	1	22	3	3	0	0	0	0	0	0	0	0	1	1	0
			61-80		68	0	0	68	0	0	0	0	0	0	0	0	0	0	0	0	0
			81-100		12	0	0	12	0	0	0	0	0	0	0	0	0	0	0	0	0
					385	25	108	288	145	95	100	99	40	50	50	50	50	151	50	50	0
	POST PCR		0-7 days		49	1	7	6	7	3	5	4	3	3	3	3	3	17	5	1	0
	TP		8-20 days		98	9	32	21	30	9	26	32	10	13	14	16	15	35	11	5	0
			21-40 days		69	7	45	16	30	19	23	25	21	20	22	24	26	30	11	1	0
			41-50		61	0	12	5	5	12	9	12	1	0	0	2	1	11	11	0	0
			51-60		28	0	1	0	2	0	0	0	0	0	0	0	0	0	1	0	0
			61-80		68	0	0	7	0	0	0	0	0	0	0	0	0	0	0	0	0
			81-100		12	0	0	0	0	0	0	0	0	0	0	0	0	0	0	0	0
					385	17	97	55	74	43	63	73	35	36	39	45	45	93	39	7	0
	POST PCR		0-7 days			33.3333	87.5	60	77.7778	100	83.3333	66.6667	100	100	100	100	100	39.5349	45.4545	9.09091	#DIV/0!
	SENSITIVITY		8-20 days			60	80	36.2069	55.5556	60	60.4651	74.4186	76.9231	81.25	87.5	100	88.2353	67.3077	78.5714	35.7143	#DIV/0!
			21-40 days			100	97.8261	23.1884	60	42.2222	63.8889	71.4286	95.4545	68.9655	75.8621	82.7586	92.8571	73.1707	91.6667	8.33333	#DIV/0!
			41-50			#DIV/0!	92.3077	10.2041	17.2414	41.3793	60	80	50	0	0	100	50	73.3333	91.6667	0	#DIV/0!
			51-60			#DIV/0!	100	0	66.6667	0	#DIV/0!	#DIV/0!	#DIV/0!	#DIV/0!	#DIV/0!	#DIV/0!	#DIV/0!	#DIV/0!	100	0	#DIV/0!
			61-80			#DIV/0!	#DIV/0!	10.2941	#DIV/0!	#DIV/0!	#DIV/0!	#DIV/0!	#DIV/0!	#DIV/0!	#DIV/0!	#DIV/0!	#DIV/0!	#DIV/0!	#DIV/0!	#DIV/0!	#DIV/0!
			81-100			#DIV/0!	#DIV/0!	0	#DIV/0!	#DIV/0!	#DIV/0!	#DIV/0!	#DIV/0!	#DIV/0!	#DIV/0!	#DIV/0!	#DIV/0!	#DIV/0!	#DIV/0!	#DIV/0!	#DIV/0!
			OVERALL			68	89.8148	19.0972	51.0345	45.2632	63	73.7374	87.5	72	78	90	90	61.5894	78	14	#DIV/0!

## Sheet: Ab total
sample	POSITIVE ANONYMISED SAMPLE NUMBER	day post PCR	Days post symptom onset	Abbott Sars-CoV-2 result		Pharmact	WOHBC	Biomerica	Skyfast	Biozek	menarini	menarini 2	Lepu	Szybio	Jiagsu	alpha pharma	wuhan easy diagnosis	Roche	Fortress	Mologic	ABINGDON	sample	NEGATIVE ANONYMISED SAMPLE NUMBER	Abbott Sars-CoV-2 result		Pharmact	WOHBC	Biomerica	Skyfast	Biozek	menarini	menarini 2	lepu	syzbio	Jiangsu	Alpha	wuhan easy diagnosis	Roche	Fortress	Mologic	ABINGDON
HP	P1	22	28	6.7			1	1	1													HSN	N1	0.04			0	0
HP	P2	12	17			1	1	1	1	1	1	1										HSN	N2	0.12			0	0
HP	P3	8	8	1.86		0	0	0	0	1												HSN	N3	0.06			0	0
HP	P4	21	30	7.99		1	1	1	1	1												HSN	N4	0.01			1	0
HP	P5	21	31	6.66				1														HSN	N5	0.02			1	0
HP	P6	24	34	7.27			1	1														HSN	N6	0.16			0	0
HP	P7	17	20	5.02			1	1	1		1	1	1	1	1	1	1	1				HSN	N7	0.07			0	0
HP	P8	16	20	2.08			1	1	1		1	1	1	1	1	1	1					HSN	N8	0.02			0	0
HP	P9	14	14	0.13			1	1	0		0	1										HSN	N9	0.01			0	0
HP	P10	7	21	5.67			1	1	1				1	1	1	1	1	1				HSN	N10	0.04			0	0
HP	P11	27	34	6.91			1	1														HSN	N11	0.02			0	0
HP	P12	14	14	0.11			0	0	0		0	0										HSN	N12	0.01			0	0
HP	P13	11	15	0.57			1	1	1		1	1										HSN	N13	0.02			0	0
HP	P14	15	15	5.8			1	1	1		1	1										HSN	N14	0.05			0	0
HP	P15	15	15	6.55			1	1	1		1	1										HSN	N15	0.01			0	0
HP	P16	11	14	6.49			1	1	1		1	1										HSN	N16	0.01			0	0
HP	P17	28	38	5.93			1	1										1				HSN	N17	0.02			0	0
HP	P18	10	14	7.81				1	1		1	1										HSN	N18	0.04			0	0
HP	P19	16	18	1.29				0														HSN	N19	0.01			0	0
HP	P20	6	8															1				HSN	N20	0.03			0	0
HP	P21	7	10			0	1	1	1	1												HSN	N21	0.06			0	0
HP	P22	12	14			1	1	1	1	1	1	1										HSN	N22	0.03			0	0
HP	P23	24	25			1	1	1	1	1				1	1	1						HSN	N23	0.04			0	0
HP	P24	12	20	1.04		0	0	1	1	1	1	1	1	1	1	1	1	1				HSN	N24	0.02			0	0
HP	P25	15	17	0.06		0	0	0	0	0	0	0						0				HSN	N25	0.02			0	0
HP	P26	5	5			0	0	0	0	1												HSN	N26	0.01			0	0
HP	P27	12	12			1	0	0	0	0												HSN	N27	0.03			0	0
HP	P28	15	23			1	1	1	1	1				1	1	1	1					HSN	N28	0.02			0	0
HP	P29	15	15	3.61		1	1	1	1	1	1	1										HSN	N29	0.02			0	0
HP	P30	22	22	7.69		1	1	1	1	1				1	1	1	1	1				HSN	N30	0.06			1	0
HP	P31	13	13			1	1	1	1	1												HSN	N31			1	0	0	0	0	0	0	0	0	0	0	0	0
HP	P32	10	21	5.44		1	1	1	1	1			1	1	1	1	1	1				HSN	N32			1	0	0	0	0	0	0	0	0	0	0	0	0
HP	P33	4	19			1	1	1	1	1	1	1	1	1	1	1	1	1				HSN	N33			0	0	0	0	0	0	1	1	1	0	0	0	0
HP	P34	22	26	6.61		1	1	1	1	1												HSN	N34			0	0	0	0	0	0	0	0	0	0	0	0	0
HP	P35	9	9	0.06		0	0	0	0	0												HSN	N35			0	0	0	0	0	0	0	0	0	0	0	0	0
HP	P36	8	11			1	1	1	1	1												HSN	N36			0	0	0	0	0	0	0	0	0	0	0	0	0
HP	P37	8	8			1	0	0	0	0												HSN	N37			1	0	0	0	0	0	0	0	0	0	0	0	0
HP	P38	17	24	7.5		1	1	1	1	1				1	1	1	1	1				HSN	N38			0	0	0	0	0	0	0	0	0	0	0	0	0
HP	P39	32	38	6.77		1	1	1	1	1												HSN	N39			1	0	0	0	0	0	0	0	0	0	0	0	0
HP	P40	27	36	6.44		1	1	1	1	1												HSN	N40			0	0	0	0	0	0	0	1	0	0	0	0	0
HP	P41	17	17	7.47		1	1	1	1	1	1	1										HSN	N41			1	0	0	0	0			0	0	0	0	0	0
HP	P42	22	22	6.4		1	1	1	1	1			1	1	1	1	1	1				HSN	N42			0	0	0	0	0			0	1	1	0	0	0
HP	P43	16	16	6.66				1	1		0	1										HSN	N43			0	0	0	0	0			0	0	0	0	0	0
HP	P44	29	34	2.33				1														HSN	N44			0	0	0	0	0			0	0	0	0	0	0
HP	P45	16	19	2.88				1	1		1	1	1	1	1	1	1	1				HSN	N45			0	0	0	0	0			0	0	0	0	0	0
HP	P46	14	14	5.19				1	1		1	1										HSN	N46			0	0	0	0	0			0	0	0	0	0	0
HP	P47	13	14	2.81				1	1		1	1										HSN	N47			0	0	0	0	0			1	0	0	0	0	0
HP	P48	22	36	6.3			1	1														HSN	N48			0	0	0	0	0			0	0	0	0	0	0
HP	P49	9	24	0.84			1	1						1	1	1	1	1				HSN	N49			0	0	0	0	0			0	0	0	0	0	0
HP	P50	6	21	4.01				1	1		1	1	1	1	1	1	1	1				HSN	N50			0	0	0	0	0			0	0	0	0	0	0
HP	P51	14	20	8.26			1	1	1		1	1	1	1	1	1	1					HSN	N51			0	0	0	0	0				0	0	0	0	0
HP	P52	20	20	6.54				1	1		1	1	1	1	1	1	1					HSN	N52			0	0	0	0	0				0	0	0	0	0
HP	P53	15	15	3.96				1	1		1	1										HSN	N53			1	0	0	0	0				0	0	0	0	0
HP	P54	19	29	8.21			1	1														HSN	N54			1	0	0	0	0				0	0	0	0	0
HP	P55	13	13	3.3				1														HSN	N55			0		0		0				0	0	0	0	0
HP	P56	13	27	6.02			1	1	1													CEG	N56	0.03			0	0	0	0	0	0	0	0	0	0	0	0			0
HP	P57	20	20	6.11				1	1		1	1	1	1	1	1	1	1				CEG	N57	0.03			1	0	0	0	0	0	0	0	0	0	0	0			0
HP	P58	15	16	4.93				1	1		1	1										CEG	N58	0.04			1	0	0	1	0	0	0	0	0	0	0	0			0
HP	P59	17	19	6.65			1	1	1		1	1	1	1	1	1	1	1				CEG	N59	0.04			0	0	0	0	0	0	0	0	0	0	0	0			0
HP	P60	20	27	7.88			1	1	1													CEG	N60	0.05			1	1	0	1	0	0	0	0	0	0	0	0			0
HP	P61	5	15	0.42			1	1	1		1	1										CEG	N61	0.03			0	0	0	0	0	0	0	0	0	0	0
HP	P62	18	18	6.96				1	1		1	1										CEG	N62	0.05			0	0	0	0	0	0	0	0	1	0	0	0			0
HP	P63	13	15	0.02				0	0		0	0										CEG	N63	0.15			1	0	0	0	0	0	1	0	0	0	1	0			0
HP	P64	4	14	7.38			1	1	1		1	1										CEG	N64	0.03			0	0	0	0	0	0	0	0	0	0	0	0			0
HP	P65	17	19	6.76			1	1	1		1	1	1	1	1	1	1	1				CEG	N65	0.01			0	0	0	0	0	0	0	0	0	0	0	0			0
HP	P66	14	14	6.98				1	1		1	1										CEG	N66															1
HP	P67	7	17	7.45			1	1	1		1	1						1				CEG	N67	0.03			0	0	0	0											0
HP	P68	29	29	7.82				1	1													CEG	N68	0.01			0	0	0	0											0
HP	P69	7	16	0.02			1	0	0		0	0										CEG	N69	0.03			0	0	0	0											0
HP	P70	19	19	0.03				0	0		0	0	0	0	0	1	0					CEG	N70	0.02			0	0	0	0											0
HP	P71	20	20	5.19			1	1	1		1	1	1	1	1	1	1	1				CEG	N71	0.03			0	0	0	0											0
HP	P72	16	16	6.68			1	1	1		1	1										CEG	N72	0.07			1	0	0
HP	P73	14	14	0.81			1	1	0		0	0										CEG	N73	0.03			0	0	0
HP	P74	14	15	4.22			1	0	0		0	1										CEG	N74	0.05			0	0	0
HP	P75	17	17	5.97			1	1	1		1	1										CEG	N75	0.03			0	0	0
HP	P76	11	17	6.68			1	1	1		1	1										CEG	N76	0.04			0	0	0
HP	P77	14	14	1.69			1	1	1		1	1										CEG	N77	0.04			1	0	0
HP	P78	14	14	0.22			1	0	0		0	0										CEG	N78	0.02			1	1	1
HP	P79	10	14	7.09			1	1	1		1	1										CEG	N79	0.07			0	0	0
HP	P80	20	20	7.09				1	1		0	1	1	1	1	1	1	1				CEG	N80	0.01			1	0	0
HP	P81	21	21	6.24				1	1		1		1	1	1	1	1	1				CEG	N81	0.05			0	0	0
HP	P82	15	17	7.06			1	1	1		1	1										CEG	N82	0.02			0	0	0
HP	P83	18	18	7.33				1	1		1	1										CEG	N83	0.17			1	0	0
HP	P84	21	22	5.68				0	0				1	1	1	0	1	1				CEG	N84	0.11			1	0	0
HP	P85	13	15	1.09				0	1		0	0					0					CEG	N85	0.04			0	0	0
HP	P86	25	28	0.06				0	0				0	0	0	0	0	0				CEG	N86	0.06			0	0	0
HP	P87	7	7															0				CEG	N87	0.02			0	0	0
HP	P88	15	17															0				CEG	N88	0.01			0	0	0
HP	P89	0	22	5.46				1														CEG	N89	0.02			0	0	0
CS	P90	31	35	6.25			1	1	1	1	1	1	1	1	1	1	1	1				CEG	N90	0.05			0	0	0
CS	P91	33	38	4.18			1	1	1	1	1	1	1	1	1	1	1	1				CEG	N91	0.02			0	0	0
CS	P92	29	30	4.9			1	1	1	1	1	1	1	1	1	1	1	1				CEG	N92	0.02			0	0	0
CS	P93	32	30	4.52			0	1	1	1	1	1	1	1	1	1	1	1				CEG	N93	0.02			0	0	0
CS	P94	24	32	6.96			1	1	1	1	0	1	1	1	1	1	1	1				CEG	N94	0.03			1	1	0
CS	P95	30	35	3.52			1	1	1	1	1	1	1	1	1	1	1	1				CEG	N95	0.07			1	1	0
CS	P96	31	33	5.63			1	1	1	1	1	1	1	1	1	1	1	1				CEG	N96	0.04			0	0	0
CS	P97	27	29	2.98			1	1	1	1	1	1	1	1	1	1	1	1				RCO	N97	0.03			0	0	0	0	0	0	0	0	0	0	0	0
CS	P98	28	30	7.06			1	1	1	1	1	1	1	1	1	1	1	1				RCO	N98	0.04			1	1	0	1	0	0	0	0	0	0	0	0	0	0	1
CS	P99	27	32	3.62			1	1	1	1	1	1	1	1	1	1	1	1				RCO	N99	0.02			0	0	0	0	0	0	0	0	0	0	0	0	0	0	0
CS	P100	31	36	5.78			1	1	1	1	1	1	1	1	1	1	1	1				RCO	N100	0.03			0	0	0	0	0	0	0	0	0	0	0	0
CS	P101	30	31	6.82			1	1	1	1	1	1	1	1	1	1	1	1				RCO	N101	0.02			0	0	0	0	0	0	0	0	0	0	0	0
CS	P102	27	31	5.58			1	1	1	1	0	1	1	1	1	1	1	1				RCO	N102	0.14			0	0	0	0	0	0	0	0	1	0	0	0
CS	P103	38	41	7.24			1	1	1	1	1	1	1	1	1	1	1	1				RCO	N103	0.02			0	0	0	0	0
CS	P104	42	43	5.41			1	1	1	1	0	1	1	1	1	1	1	1				RCO	N104	0.01			0	0	0	0	0	0	1	0	0	0	0	0	0	0	0
CS	P105	36	44	4.67			1	1	1	1	1	1	1	1	1	1	1	1				RCO	N105	0.06			0	0	0	0	0	0	0	0	0	0	0	0
CS	P106	33	38	5.88			1	1	1	1	1	1	1	1	1	1	1	1				RCO	N106	0.01			0	0	0	0	0	0	1	0	0	0	0	0	0	0	0
CS	P107	38	43	5.59			1	1	1	1	0	1	1	1	1	1	1	1				RCO	N107	0.04			0	0	0	0	0	0		0	0	0	0	0	0	0	0
CS	P108	42	43	6.33			1	1	1	1	1	1	1	1	1	1	1	1				RCO	N108	0.01			0	0	0	0	0	0		0	1	0	0	0
CS	P109	38	41	1.98			1	1	1	1	0	1	1	1	1	1	1	1				RCO	N109	0.01			0	0	0	0	0	0		0	0	0	0	0
CS	P110	34	37	7.23			1	1	1	1	1	1		1	1	1	1	1				RCO	N110	0.02			0	0	0	0	0	0		0	0	0	0	0
CS	P111	35	41	1.06			1	1	0	0	1	1		1	1	0	1	1				RCO	N111	0.03			0	0	0	0	0	0		0	0	0	0	0	0	0	0
CS	P112	40	45	2.7			1	1	1	1	0	1		1	1	1	1	1				RCO	N112	0.13			1	0	0	0	0	0	0	0	0	0	0	0
CS	P113	37	40	5.2			1	1	1	1	1	1		1	1	1	1	1				RCO	N113	0.01			0	0	0	0	0	0							0	0	0
CS	P114	39	43	3.71			1	1	1	1	1	1		1	1	1	1	1				RCO	N114	0.03			0	0	0	0	0	0							0	0	0
CS	P115	43	47	0.52			1	0	0	1	0	0						0				RCO	N115	0.11			1	0	0	0	0	0							0	0	0
CS	P116	29	31	6.92			1	1	1	1	1	1						1				RCO	N116	0.03			0	0	0	0	0	0							0	0	0
CS	P117	40	41	1.57			1	1	0	1	0	1										RCO	N117	0.02			1	0	0	0		0							1	0	0
CS	P118	38	42	3.14			1	1	0	1	0	0						1	0	1	1	RCO	N118	0.02			0	0	0	0									0	0	0
CS	P119	30	35	5.64			1	1	1	1	1	1						1	1	1	1	RCO	N119	0			0	0	0	0
CS	P120	47	50	1.66			0	0	0	1	0	1						1	1	0	1	RCO	N120	0.01			0	0	0	0									0	0	0
CS	P121	49	50	5.77				1	1	1	1	1						1	1	1	1	RCO	N121	0.04			0	0	0	0
CS	P122	48	49	6.98				1	1	1	1	1						1	1	1	1	RCO	N122	0.01			0	0		0									0	0	0
CS	P123	47	56	3.76				1	1	1	1	1						1	1	0	1	RCO	N123	0.01			1	0		0									0	0	0
CS	P124	34	35	6.62				1	1	1	1	1						1	1	1	1	RCO	N124	0.02			0	0		0									0	0	0
CS	P125	33	34	7.12				1	1	1	1	1						1	1	1	1	RCO	N125	0.01			0	0		0
CS	P126	33	36	2.07				1	0	1	0	1						1	1	0	1	RCO	N126	0.01			0	0											0	0	0
CS	P127	32	41	4.61				1	0	1	1	1						1	1	1	1	RCO	N127	0.01			0	0
CS	P128	44	48	6.41			1	1	1	1	1	1						1	1	1	1	RCO	N128	0.02			0	0											0	0	0
CS	P129	46	51	4.03			1	1	1	1	1	1						1	1	1	1	RCO	N129	0.05			1	0
CS	P130	42	43	4.66			1	1	1	1	1	1						1	1	1	1	RCO	N130	0.02			0	0											0	0	0
CS	P131	45	43	3.92			1	1	0	1	1	1						1	1	1	1	RCO	N131	0.05			0	0											0	0	0
CS	P132	43	48	3.06			1	1	1	1	0	1						1	1	1	1	RCO	N132	0.04			0	0											0	0	0
CS	P133	40	42	2.33			1	1	0	1	1	1						1	1	1	1	RCO	N133	0.04			0	0											0	0	0
CS	P134	41	43	7.01			1	1	1	1	1	1						1	1	1	1	RCO	N134	0.01			0	0											0	0	0
CS	P135	40	45	3.33			1	1	1	1	1	1						1	1	1	1	RCO	N135	0.01			0	0											0	0	0
CS	P136	44	49	5.28			1	1	1	1	1	1						1	1	1	1	RCO	N136	0.04			1	0											0	0	0
CS	P137	40	44	5.05			1	1	1	1	1	1						1	1	1	1	RCO	N137	0.06			0	0											0	0	0
CS	P138	42	48	6.73			1		1	1	1	1						1	1	1	1	RCO	N138	0.07			0	0											0	0	0
CS	P139	38	45	1.67			1		0	1	0	0						1	1	0	0	RCO	N139	0.01			0	0
CS	P140	38	41	8.1			1		1	1								1	1	1	1	RCO	N140	0.02			0	0
CS	P141	38	41	6.15			1		1	1									1	1	1	RCO	N141	0.04			0	0
CS	P142	51	58	6.33			1		1	1									1	1	1	RCO	N142	0.02			0	0
CS	P143	41	45	2.61					0	1												RCO	N143	0.01			0	0
CS	P144	38	43	6.63			1		1	1												RCO	N144																0	0	0
CS	P145	42	47	2.58			0		0	1												RPO	N145	0.04			0	0	0		0	0						0			0
CS	P146	45	51	0.27					0	0												RPO	N146	0.02			0	0	0		0	0						0			0
CS	P147	42	46	2.19			1		1	1												RPO	N147	0.03			0	0	0		0	0						0			0
CS	P148	42	45	4.7			1		1	1												RPO	N148	0.02			0	0	0		0	0						0			0
CS	P149	42	#VALUE!	5.97			1		1	1												RPO	N149	0.02			0	0	0		0	0						0			1
CS	P150	41	44	3.73			1		0	1												RPO	N150	0.02			0	0	0		0	0						0			0
CS	P151	42	51	5.78			1		1	1												RPO	N151	0.01			0	0	1		0	0						0			0
CS	P152	42	46	3.21			1		1	1												RPO	N152	0.02			0	0	0		0	0						0			0
CS	P153	42	45	2.36					1	1												RPO	N153	0.03			0	0	0		0	0						0			0
CS	P154	42	46	4.3			1		1	1												RPO	N154	0.05			0	0	0		0	0						0			0
CS	P155	42	50	6.49					1	1												RPO	N155	0.01			0	0	0		0	0						0			0
CS	P156	48	49	6.82					1	1												RPO	N156	0.03			0	0	0		0	0						0			0
CS	P157	51	54	6.92					1	1												RPO	N157	0.02			0	0	0		0	0						0			0
CS	P158	55	56	4.98					1	1												RPO	N158	0.01			0	0	0		0	0						0			0
CS	P159	49	57	4.08					1	1												RPO	N159	0.02			0	0	0		0	0						0			0
CS	P160	46	51	4.96																		RPO	N160	0.04			0	0	0		0	0						0
CS	P161	51	56	5.22																		RPO	N161	0.02			0	0	0		0	0						0
CS	P162	55	56	6.18																		RPO	N162	0.02			0	0	0		0	0						0
CS	P163	51	54	1.45																		RPO	N163	0.03			0	0	0		0	0						0
CS	P164	47	50	7.21																		RPO	N164	0.07			0	0	1		0	0						0
CS	P165	48	54	0.85																		ANS	N165	0.14			0	0			0	0						0
CS	P166	53	58	2.53																		ANS	N166	0.03			1	0			0	0						0
CS	P167	45	#VALUE!	5.33				1														ANS	N167	0.04			1	0			0	0						0
CS	P168	34	37	6.82				1														ANS	N168	0.02			0	0			0	0						0
CS	P169	43	46	1.48																		ANS	N169	0.02			0	0			0	0						0
CS	P170	45	#VALUE!	2.02																		ANS	N170	0.03			0	0			0	0						0
CS	P171	43	45	0.12																		ANS	N171	0.02			0	0			0	0						0
CS	P172	34	35	2.05				0														ANS	N172	0.01			0	0			0	0						0
CS	P173	45	56	4.68				1														ANS	N173	0.02			0	0			0	1						0
CS	P174	47	54	7.24				1														ANS	N174	0.03			0	0			0	0						0
CS	P175	43	50	5.59				1														ANS	N175	0.03			1	0
CS	P176	48	58					1														ANS	N176	0.03			1	0
CS	P177	46	50					1														ANS	N177	0.15			0	0
CS	P178	45	48					1														ANS	N178	0.02			0	0
CS	P179	45	50					1														ANS	N179	0.1			0	0
CS	P180	47	52					1														ANS	N180	0.03			0	0
CS	P181	47	50					1														ANS	N181	0.04			0	0
CS	P182	57	59					1														ANS	N182	0.03			0	0
CS	P183	44	48					1														ANS	N183	0.11			0	0
CS	P184	47	54					1														ANS	N184	0.03			0	0
CS	P185	45	48					1														ANS	N185	0.01				0
CS	P186	62	63					1														ANS	N186	0.05				0
CS	P187	61	62					1														ANS	N187	0.06				0
CS	P188	61	64					0														ANS	N188	0.05				0
CS	P189	61	63					0														ANS	N189	0.03				0
CS	P190	50	52					1														ANS	N190	0.04				0
CS	P191	40	42					1														ANS	N191	0.04				0
CS	P192	42	49					1														ANS	N192	0.01				0
CS	P193	47	51					1														ANS	N193	0.04				0
CS	P194	40	50					1														ANS	N194	0.01				0
CS	P195	47	52					1														ANS	N195	0.08				0
CS	P196	49	53					1														ANS	N196	0.04				0
CS	P197	51	53					1														RF	N197	0.04			1	1	0
CS	P198	56	58					1														RF	N198	0.01			1	0	0
CS	P199	59	63					1														RF	N199	0.02			1	0	0
CS	P200	61	66					1														RF	N200	0.04			1	0	0
CS	P201	57	58					1														RF	N201	0.02			1	0	0
CS	P202	58	63					1														RF	N202	0.03			0	0	0
CS	P203	55	57					1														RF	N203	0.03			1	0	0
CS	P204	55	60					1														RF	N204	0.07			1	1	0
CS	P205	59	64					1														RF	N205	0.03			1	0	0
CS	P206	55	59					1														RF	N206	0.02			0	0	1
CS	P207	31	47					1														RF	N207	0.02			1	0	0
CS	P208	54	62					1														RF	N208	0.03			1	0	0
CS	P209	31	41					1														RF	N209	0.02			1	0	0
CS	P210	40	42					1														RF	N210	0.21			1	0	0
CS	P211	29	30					1														RF	N211	0.01			1	0	0
CS	P212	56	57					1														RF	N212	0.01			1	0	0
CS	P213	47	49					1														RF	N213	0.04			1	0	0
CS	P214	46	48					1														RF	N214	0.01			1	0	0
CS	P215	42	42					1														RF	N215	0.02			1	0	1
CS	P216	58	61					1														RF	N216	0.02			1	0	0
CS	P217	55	57					1														RF	N217	0.01			0	0	0
CS	P218	56	57					1														RF	N218	0.01			0	0	0
CS	P219	50	52					1														RF	N219	0.09			0	0	0
CS	P220	61	63					1														RF	N220	0.41			0	0	0		0	0						0
CS	P221	64	65					1														RF	N221	0.01			0	0	0		0	0						0
CS	P222	66	69					1														RF	N222	4.99			1	1	0	1	0	0						0
CS	P223	70	71					1														RF	N223	0.12			1	0			0	0						0
CS	P224	64	72					1														RF	N224	0.04			0	0			0	0						0
CS	P225	61	66					1														RF	N225				1	0	0		0	0						0
CS	P226	66	71					1														RF	N226				0	0	0		0	0						0
CS	P227	70	71					1														RF	N227				1	1	1		0	0						1
CS	P228	62	65					1														RF	N228				1	1	1		0	0						0
CS	P229	63	69					1														RF	N229				0	0	0		0	0						0
CS	P230	68	73					1														MICAP	N230	0.01					0	0
CS	P231	39	40					1														MICAP	N231	0.23					0	0
CS	P232	43	44					1														MICAP	N232	0.05					0	1
CS	P233	35	37					0														MICAP	N233	0.04					0	0
CS	P234	65	68					1														MICAP	N234	0.05					0	1
CS	P235	67	71					1														MICAP	N235	0.04					0	0
CS	P236	71	75					1														MICAP	N236	0.02					0	0
CS	P237	57	59					1														MICAP	N237	0.02					0	0
CS	P238	58	63					1														MICAP	N238	0.01					0	0
CS	P239	36	38					1														MICAP	N239	0.09					0	0
CS	P240	29	30					1														MICAP	N240	0.05					0	0
CS	P241	42	73					1														MICAP	N241	0.02					0	0
CS	P242	41	43					1														MICAP	N242	0.01					0	0
CS	P243	42	43					1														MICAP	N243	0.07					0	1
CS	P244	61	63					1														MICAP	N244	0.06					0	1
CS	P245	29	29					1														MICAP	N245	0.01					0
CS	P246	66	74					1														MICAP	N246	0.01					0
CS	P247	69	73					1														MICAP	N247	0.03					0
CS	P248	70	76					1														MICAP	N248	0.01					0
CS	P249	66	69					1														MICAP	N249	0.01					0
CS	P250	66	69					1														MICAP	N250	0.21					0
CS	P251	79	86					1														MICAP	N251	0.03					0
CS	P252	69	73					1														MICAP	N252	0.01					0
CS	P253	66	71					1														MICAP	N253	0.02					0
CS	P254	70	75					1														MICAP	N254	0.02					0
CS	P255	70	#VALUE!					1														MICAP	N255	0.02					0
CS	P256	69	72					1														MICAP	N256	0.03					0
CS	P257	70	79					1														MICAP	N257	0.17					0
CS	P258	70	74					0														MICAP	N258	0.03					0
CS	P259	68	70					0														MICAP	N259	0.02					0
CS	P260	73	76					1														SNBTS	N260					0	0		0	0						0
CS	P261	73	77					1														SNBTS	N261					0	0		0	0						0
CS	P262	73	76					1														SNBTS	N262					0	0		0	0						0
CS	P263	73	#VALUE!					1														SNBTS	N263					0	0		0	0						0
CS	P264	62	65					1														SNBTS	N264					0	0		0	0						0
CS	P265	62	63					1														SNBTS	N265					0	0		0	0						0
CS	P266	73	84					1														SNBTS	N266					0	0		0	0						0
CS	P267	75	82					1														SNBTS	N267					0	1		0	0						0
CS	P268	71	78					1														SNBTS	N268					0	0		0	0						0
CS	P269	74	78					1														SNBTS	N269					0	0		0	0						0
CS	P270	73	76					1														SNBTS	N270					0	0		0	0						0
CS	P271	75	80					1														SNBTS	N271					0	0		0	0						0
CS	P272	75	78					1														SNBTS	N272					0	0		0	0						0
CS	P273	72	76					1														SNBTS	N273					0	0		0	0						0
CS	P274	75	82					1														SNBTS	N274					0	0		0	0						0
CS	P275	68	75					1														SNBTS	N275					0	0		0	0						0
CS	P276	82	88					0														SNBTS	N276					0	0		0	0						0
CS	P277	76	81					1														SNBTS	N277					0	0		0	0						0
CS	P278	76	79					1														SNBTS	N278					0	0		0	0						0
CS	P279	89	91					1														SNBTS	N279					0	0		0	0						0
CS	P280	78	80					1														SNBTS	N280					0	0
CS	P281	75	79					1														SNBTS	N281					0	0
CS	P282	68	78					1														SNBTS	N282					0	0
CS	P283	75	80					0														SNBTS	N283					0	0
CS	P284	77	81					1														SNBTS	N284					0	0
CS	P285	59	75					1														SNBTS	N285					0	0
CS	P286	82	90					1														SNBTS	N286					0	0
CS	P287	59	69					1														SNBTS	N287					0	0
CS	P288	68	70					1														SNBTS	N288					0	0
CS	P289	57	58					0														SNBTS	N289					0	0
CS	P290	84	85					1														SNBTS	N290					0	0
CS	P291	75	77					1														SNBTS	N291					0	0
CS	P292	70	70					1														SNBTS	N292					0	0
CS	P293	75	77					1														SNBTS	N293					0	0
CS	P294	86	96					1														SNBTS	N294					0	0
CS	P295	95	97					1														SNBTS	N295					0	0
CS	P296	86	88					1														SNBTS	N296					0	0										0	0	0
CS	P297	86	89					1														SNBTS	N297					0	0										0	0	0
CS	P298	83	85					1														SNBTS	N298					0	0										0	0	0
CS	P299	78	80					1														SNBTS	N299					0	0										0	0	0
CS	P300	91	95					1														SNBTS	N300					0	0										0	0	0
CS	P301	86	88					1														SNBTS	N301					0	0										0	0	0
CS	P302	71	72					1														SNBTS	N302	0.03				1	0										0		0
CS	P303	63	65					1														SNBTS	N303					0	0										0	0	0
CS	P304	67	70					1														SNBTS	N304					0	0										1	0	0
CS	P305	70	71					1														SNBTS	N305					0	0										0	0	0
CS	P306	64	66					1														SNBTS	N306					0	0										0	0	0
CS	P307	70	71					1														SNBTS	N307					0	0										0	0	0
CS	P308	89	91					1														SNBTS	N308					0	0										0	0	0
CS	P309	57	57					1														SNBTS	N309					0	0										0	0	0
HP	P310	14	14															0				SNBTS	N310					1											0	0	0
HP	P311	7	7															1				SNBTS	N311					0											0		0
HP	P312	11	11															1				SNBTS	N312					0											0		0
HP	P313	1	1															0				SNBTS	N313					0											0		0
HP	P314	3	3															0				SNBTS	N314					0											0		0
HP	P315	16	16															0				SNBTS	N315					0											0		0
HP	P316	12	14															1				SNBTS	N316					0											0		0
HP	P317	10	10															1				SNBTS	N317					0											0		0
HP	P318	10	10															0				SNBTS	N318					0
HP	P319	5	8															1				SNBTS	N319					0
HP	P320	10	10															0				SNBTS	N320					0
HP	P321	7	10															1				SNBTS	N321					0
HP	P322	13	15															1				SNBTS	N322					0
HP	P323	3	10															0				SNBTS	N323					0
HP	P324	14	14															0	0	0	0	SNBTS	N324					0
HP	P325	5	12															0	0	0	0	SNBTS	N325					0
HP	P326	12	12															1	1	1	1	SNBTS	N326					0
HP	P327	13	13															1	1	1	1	SNBTS	N327					0
HP	P328	13	13															1	1	1	1	SNBTS	N328					0
HP	P329	11	11															0	1	1	1	SNBTS	N329					0
HP	P330	8	8															1	1	1	1	SNBTS	N330					0
HP	P331	13	13															1	1	1	1	SNBTS	N331					0
HP	P332	4	4															1	1	1	1	SNBTS	N332					0
HP	P333	14	14															0	0	0	0	SNBTS	N333					0
HP	P334	10	10															1	1	1	1	SNBTS	N334					0
HP	P335	4	4															0	0	0	0	SNBTS	N335					0
HP	P336	7	10															1	1	1	1	SNBTS	N336					0
HP	P337	4	4															0	1	0	0	SNBTS	N337					0
HP	P338	5	5															0	0	0	0	SNBTS	N338					0
HP	P339	7	9															1	1	1	1	SNBTS	N339					0
HP	P340	6	6															0	0	0	0	SNBTS	N340					0
HP	P341	8	10															1	1	1	1	SNBTS	N341					0
HP	P342	6	6															1	1	1	0	SNBTS	N342					0
HP	P343	9	12															1	1	1	1	SNBTS	N343					0
HP	P344	9	11															1	1	1	1	SNBTS	N344					0
HP	P345	5	5															0	0	0	0	SNBTS	N345					0
HP	P346	1	1															0	0	0	0	SNBTS	N346					0
HP	P347	10	12															1	1	1	1	SNBTS	N347					0
HP	P348	8	8															0	0	0	0	SNBTS	N348					0
HP	P349	8	8															1				SNBTS	N349					0
HP	P350	4	5															0				SNBTS	N350					0
HP	P351	8	8															0				SNBTS	N351					0
HP	P352	9	9															0				SNBTS	N352					0
HP	P353	11	13															1				SNBTS	N353					0
HP	P354	3	3															0				SNBTS	N354					0
HP	P355	4	7															0				SNBTS	N355					0
HP	P356	5	6															0				SNBTS	N356					0
HP	P357	7	8															0				SNBTS	N357					0
HP	P358	8	9															0				SNBTS	N358					0
HP	P359	8	11															1				SNBTS	N359					0
HP	P360	14	16															1				TAY	N360															0	0	0
HP	P361	5	5															0				TAY	N361															0	0	0
HP	P362	12	12															1				TAY	N362															0	0	0
HP	P363	3	3															0				TAY	N363															1	0	0
HP	P364	7	7															1				TAY	N364															0	0	0
HP	P365	6	6															0				TAY	N365															0	0	0
HP	P366	2	11															1				TAY	N366															0	0	0
HP	P367	12	12															1				TAY	N367															0	0	0
HP	P368	5	13															1				TAY	N368															0	0	0
HP	P369	9	12															1				TAY	N369															0	0	0
HP	P370	13	13															1				TAY	N370															0	0	0
HP	P371	3	12															1				TAY	N371															0	0	0
HP	P372	3	3															0				TAY	N372															0	0	0
HP	P373	13	13															1				TAY	N373															0	0	0
HP	P374	8	8															0				TAY	N374															0	0	0
HP	P375	7	7															0				TAY	N375															0	0	0
HP	P376	4	4															0				TAY	N376															0	0	0
HP	P377	13	13															0				TAY	N377															0	0	0
HP	P378	5	14															1				TAY	N378															0	0	0
HP	P379	10	13															1				TAY	N379															0	0	0
HP	P380	11	11															1				TAY	N380															0	0	0
HP	P381	6	13															0				TAY	N381															0	0	0
HP	P382	1	2															0				TAY	N382															0	0	0
HP	P383	1	1															0				TAY	N383															0	0	0
HP	P384	7	7															1				TAY	N384															0	0	1
HP	P385	12	12															0				TAY	N385															0	0	0
BZ	P386		14							1												TAY	N386															0	0	0
BZ	P387		14							1												TAY	N387															0	0	0
BZ	P388		15							1												TAY	N388															0	0	0
BZ	P389		15							1												TAY	N389															0	0	0
BZ	P390		16							1												TAY	N390															0	0	0
BZ	P391		19							1												TAY	N391															0	0	0
BZ	P392		20							1												TAY	N392															0	0	0
BZ	P393		20							1												TAY	N393															0	0	0
BZ	P394		21							1												TAY	N394															1	0	0
BZ	P395		21							1												TAY	N395															0	0	0
BZ	P396		21							1												TAY	N396															0	0	0
BZ	P397		21							1												TAY	N397															0	0	0
BZ	P398		21							1												TAY	N398															0	0	0
BZ	P399		21							1												TAY	N399															0	0	0
BZ	P400		22							0												TAY	N400															0	0	0
BZ	P401		22							1												TAY	N401															0	0	0
BZ	P402		22							1												TAY	N402															0	0	0
BZ	P403		22							1												TAY	N403															0	0	0
BZ	P404		23							1												TAY	N404															0	0	0
BZ	P405		23							1												TAY	N405															0	0	0
BZ	P406		24							1												TAY	N406															0	0	0
BZ	P407		24							1												TAY	N407															0	0	0
BZ	P408		25							1												TAY	N408															0	0	0
BZ	P409		25							1												TAY	N409															0	0	0
BZ	P410		25							1												RF	N410																		0
BZ	P411		26							1												RF	N411																		0
BZ	P412		26							1												RF	N412																		0
BZ	P413		26							1												RF	N413																		0
BZ	P414		27							1												RF	N414																		0
BZ	P415		27							1												RF	N415																		0
BZ	P416		27							1												RF	N416																		0
BZ	P417		28							1												RF	N417																		0
BZ	P418		28							1												RF	N418																		0
BZ	P419		28							1												RF	N419																		0
BZ	P420		28							0												RF	N420																		0
BZ	P421		28							1												RF	N421																		0
BZ	P422		28							0												RF	N422																		0
BZ	P423		29							1												RF	N423																		0
BZ	P424		30							1												RF	N424																		1
BZ	P425		30							1												BZ	N425							0
BZ	P426		30							1												BZ	N426							0
BZ	P427		30							1												BZ	N427							0
BZ	P428		31							1												BZ	N428							0
BZ	P429		33							1												BZ	N429							0
BZ	P430		36							1												BZ	N430							0
																						BZ	N431							0
																						BZ	N432							0
																						BZ	N433							0
																						BZ	N434							0
																						BZ	N435							0
																						BZ	N436							0
																						BZ	N437							0
																						BZ	N438							0
																						BZ	N439							0
																						BZ	N440							0
																						BZ	N441							1
																						BZ	N442							0
																						BZ	N443							0
																						BZ	N444							0
																						BZ	N445							0
																						BZ	N446							0
																						BZ	N447							0
																						BZ	N448							0
																						BZ	N449							0
																						BZ	N450							0
																						BZ	N451							0
																						BZ	N452							0
																						BZ	N453							0
																						BZ	N454							0
																						BZ	N455							0
																						BZ	N456							0
																						BZ	N457							0
																						BZ	N458							0
																						BZ	N459							0
																						BZ	N460							0
																						BZ	N461							0
																						BZ	N462							0
																						BZ	N463							1
																						BZ	N464							0
																						BZ	N465							0
																						BZ	N466							0
																						BZ	N467							0
																						BZ	N468							0
																						BZ	N469							0
																						BZ	N470							0
																						BZ	N471							0
																						BZ	N472							0
																						BZ	N473							0
																						BZ	N474							0
																						BZ	N475							0
																						BZ	N476							0
																						BZ	N477							0
																						BZ	N478							0
																						BZ	N479							0
																						BZ	N480							0
																						BZ	N481							0
																						BZ	N482							0
																						BZ	N483							0
																						BZ	N484							0
																						BZ	N485							0
																						BZ	N486							0
																						BZ	N487							0
																						BZ	N488							0
																						BZ	N489							0
																						BZ	N490							0
																						BZ	N491							0
																						BZ	N492							0
																						BZ	N493							0
																						BZ	N494							0
																						BZ	N495							0
																						BZ	N496							0
																						BZ	N497							0
																						BZ	N498							0
																						BZ	N499							0
																						BZ	N500							0
																						BZ	N501							0
																						BZ	N502							0
																						BZ	N503							0
																						BZ	N504							0
																						BZ	N505							0
																						BZ	N506							0
																						BZ	N507							0
																						BZ	N508							0
																						BZ	N509							0
																						BZ	N510							1
																						BZ	N511							0
																						BZ	N512							0
																						BZ	N513							0
																						BZ	N514							0
																						BZ	N515							0
																						BZ	N516							0
																						BZ	N517							0
																						BZ	N518							0
																						BZ	N519							0
																						BZ	N520							0
																						BZ	N521							0
																						BZ	N522							0
																						BZ	N523							0
																						BZ	N524							0
																						BZ	N525							0
																						BZ	N526							0
																						BZ	N527							0
																						BZ	N528							0
																						BZ	N529							0
																						BZ	N530							0
																						BZ	N531							0
																						BZ	N532							0
																						BZ	N533							0
																						BZ	N534							0
																						BZ	N535							0
																						BZ	N536							0
																						BZ	N537							0
				overall	Total	25	115	274	145	140	100	99	40	50	50	50	50	151	50	50	50	BZ	N538							0
					TP	19	104	247	115	131	75	88	38	48	48	47	47	108	40	36	38	BZ	N539							0
					Sens	76	90.4348	90.146	79.3103	93.5714	75	88.8889	95	96	96	94	94	71.5232	80	72	76	BZ	N540							0
					clopper pearson lower	0.548712	0.835296	0.859872	0.718005	0.881474	0.653448	0.809884	0.830803	0.862862	0.862862	0.834518	0.834518	0.636177	0.662817	0.575095	0.618309	BZ	N541							0
					clopper pearson upper	0.889944	0.945429	0.929532	0.846968	0.966057	0.819843	0.936427	0.991043	0.992846	0.992846	0.983448	0.983448	0.775354	0.887278	0.822097	0.855282	BZ	N542							0
						Pharmact	WOHBC	Biomerica	Skyfast	Biozek	menarini	menarini 2	lepu	syzbio	Jiangsu	Alpha	wuhan easy diagnosis	Roche	Fortress	Mologic	ABINGDON	BZ	N543							0
																						BZ	N544							0
				>= 20d	Total	11	79	221	96	119	60	59	35	45	45	45	44	66	25	25	25	BZ	N545							0
				sx	TP	10	75	208	80	114	46	56	34	44	44	42	43	64	24	21	24	BZ	N546							0
					Sens	90.9091	94.9367	94.1176	83.3333	95.7983	76.6667	94.9153	97.1429	97.7778	97.7778	93.3333	97.7273	96.9697	96	84	96	BZ	N547							0
					clopper pearson lower	0.58722	0.875405	0.90151	0.7435	0.904669	0.639617	0.858513	0.850828	0.882296	0.882296	0.817316	0.879758	0.894783	0.796483	0.639172	0.796483	BZ	N548							0
					clopper pearson upper	0.995348	0.982522	0.964858	0.892574	0.9833	0.853071	0.985999	0.998536	0.998861	0.998861	0.981584	0.998835	0.994589	0.99795	0.943437	0.99795	BZ	N549							0
						Pharmact	WOHBC	Biomerica	Skyfast	Biozek	menarini	menarini 2	lepu	syzbio	Jiangsu	Alpha	wuhan easy diagnosis	Roche	Fortress	Mologic	ABINGDON	BZ	N550							0
	IgG																					BZ	N551							0
	POST SYMPTOM		0-7 days		27	1	1	1	1	1	0	0	0	0	0	0	0	26	8	8	8	BZ	N552							0
	n		8-20 days		118	14	39	57	55	22	48	48	13	13	13	13	14	64	17	17	17
			21-40 days		94	10	38	57	40	68	23	22	21	28	28	28	27	32	4	4	4			overall	Total	25	214	327	220	213	100	100	40	50	50	50	50	160	100	92	94
			41-50		62	0	33	44	40	40	27	27	6	9	9	9	9	27	18	18	18				TN	18	165	315	212	202	100	98	34	48	46	50	49	156	98	91	91
			51-60		37	0	3	25	8	8	2	2	0	0	0	0	0	2	3	3	3				Spec	72	77.1028	96.3303	96.3636	94.8357	100	98	85	96	92	100	98	97.5	98	98.913	96.8085
			61-80		69	0	0	69	0	0	0	0	0	0	0	0	0	0	0	0	0				clopper pearson lower	0.506123	0.708839	0.936775	0.929609	0.909476	0.963783	0.929616	0.701647	0.862862	0.807657	0.928878	0.89353	0.937229	0.929616	0.940922	0.909554
			81-100		18	0	0	18	0	0	0	0	0	0	0	0	0	0	0	0	0				clopper pearson upper	0.860525	0.817571	0.978691	0.981779	0.970772	#NUM!	0.996435	0.932599	0.992846	0.972212	#NUM!	0.998975	0.991416	0.996435	0.999443	0.991246
					425	25	114	253	144	139	100	99	40	50	50	50	50	151	50	50	50					Pharmact	WOHBC	Biomerica	Skyfast	Biozek	menarini	menarini 2	lepu	syzbio	Jiangsu	Alpha	wuhan easy diagnosis	Roche	Fortress	Mologic	ABINGDON
	POST SYMPTOM		0-7 days		27	0	0	0	0	1	0	0	0	0	0	0	0	5	3	2	1
	TP		8-20 days		118	9	32	44	42	18	36	40	12	12	12	13	12	44	13	13	13
			21-40 days		94	10	37	53	37	65	20	22	20	27	27	26	26	31	4	3	4
			41-50		62	0	31	42	28	39	17	24	6	9	9	8	9	26	17	16	17
			51-60		37	0	3	24	7	7	2	2	0	0	0	0	0	2	3	2	3
			61-80		69	0	0	64	0	0	0	0	0	0	0	0	0	0	0	0	0
			81-100		18	0	0	17	0	0	0	0	0	0	0	0	0	0	0	0	0
					425	19	103	227	114	130	75	88	38	48	48	47	47	108	40	36	38
	POST SYMPTOM		0-7 days			0	0	0	0	100	#DIV/0!	#DIV/0!	#DIV/0!	#DIV/0!	#DIV/0!	#DIV/0!	#DIV/0!	19.2308	37.5	25	12.5
	SENSITIVITY		8-20 days			64.2857	82.0513	77.193	76.3636	81.8182	75	83.3333	92.3077	92.3077	92.3077	100	85.7143	68.75	76.4706	76.4706	76.4706
			21-40 days			100	97.3684	92.9825	92.5	95.5882	86.9565	100	95.2381	96.4286	96.4286	92.8571	96.2963	96.875	100	75	100
			41-50			#DIV/0!	93.9394	95.4545	70	97.5	62.963	88.8889	100	100	100	88.8889	100	96.2963	94.4444	88.8889	94.4444
			51-60			#DIV/0!	100	96	87.5	87.5	100	100	#DIV/0!	#DIV/0!	#DIV/0!	#DIV/0!	#DIV/0!	100	100	66.6667	100
			61-80			#DIV/0!	#DIV/0!	92.7536	#DIV/0!	#DIV/0!	#DIV/0!	#DIV/0!	#DIV/0!	#DIV/0!	#DIV/0!	#DIV/0!	#DIV/0!	#DIV/0!	#DIV/0!	#DIV/0!	#DIV/0!
			81-100			#DIV/0!	#DIV/0!	94.4444	#DIV/0!	#DIV/0!	#DIV/0!	#DIV/0!	#DIV/0!	#DIV/0!	#DIV/0!	#DIV/0!	#DIV/0!	#DIV/0!	#DIV/0!	#DIV/0!	#DIV/0!
			OVERALL			76	90.3509	89.7233	79.1667	93.5252	75	88.8889	95	96	96	94	94	71.5232	80	72	76
						68	75.9259	89.5833	79.3103	92.1429	74	88.8889	95	92	94	90	88.2353	65.5629
								Biomerica	Skyfast	Biozek	menarini	menarini 2						Roche
	IgG		0-7 days		49	3	8	10	9	3	6	6	3	3	3	3	3	43	11	11	11
	POST PCR		8-20 days		98	15	40	58	54	15	43	43	13	16	16	16	17	52	14	14	14
	n		21-40 days		69	7	46	65	50	45	36	35	22	29	29	29	28	41	12	12	12
			41-50		61	0	20	40	29	29	15	15	2	2	2	2	2	15	12	12	12
			51-60		28	0	1	21	3	3	0	0	0	0	0	0	0	0	1	1	1
			61-80		68	0	0	68	0	0	0	0	0	0	0	0	0	0	0	0	0
			81-100		12	0	0	12	0	0	0	0	0	0	0	0	0	0	0	0	0
					385	25	115	274	145	95	100	99	40	50	50	50	50	151	50	50	50
	POST PCR		0-7 days		49	1	7	8	7	3	5	5	3	3	3	3	3	18	5	4	3
	TP		8-20 days		98	11	33	46	42	11	32	36	12	15	15	16	15	36	11	11	11
			21-40 days		69	7	45	61	41	44	27	33	21	28	28	26	27	40	11	10	11
			41-50		61	0	18	38	22	28	11	14	2	2	2	2	2	14	12	10	12
			51-60		28	0	1	20	3	3	0	0	0	0	0	0	0	0	1	1	1
			61-80		68	0	0	63	0	0	0	0	0	0	0	0	0	0	0	0	0
			81-100		12	0	0	11	0	0	0	0	0	0	0	0	0	0	0	0	0
					385	19	104	247	115	89	75	88	38	48	48	47	47	108	40	36	38
	POST PCR		0-7 days			33.3333	87.5	80	77.7778	100	83.3333	83.3333	100	100	100	100	100	41.8605	45.4545	36.3636	27.2727
	SENSITIVITY		8-20 days			73.3333	82.5	79.3103	77.7778	73.3333	74.4186	83.7209	92.3077	93.75	93.75	100	88.2353	69.2308	78.5714	78.5714	78.5714
			21-40 days			100	97.8261	93.8462	82	97.7778	75	94.2857	95.4545	96.5517	96.5517	89.6552	96.4286	97.561	91.6667	83.3333	91.6667
			41-50			#DIV/0!	90	95	75.8621	96.5517	73.3333	93.3333	100	100	100	100	100	93.3333	100	83.3333	100
			51-60			#DIV/0!	100	95.2381	100	100	#DIV/0!	#DIV/0!	#DIV/0!	#DIV/0!	#DIV/0!	#DIV/0!	#DIV/0!	#DIV/0!	100	100	100
			61-80			#DIV/0!	#DIV/0!	92.6471	#DIV/0!	#DIV/0!	#DIV/0!	#DIV/0!	#DIV/0!	#DIV/0!	#DIV/0!	#DIV/0!	#DIV/0!	#DIV/0!	#DIV/0!	#DIV/0!	#DIV/0!
			81-100			#DIV/0!	#DIV/0!	91.6667	#DIV/0!	#DIV/0!	#DIV/0!	#DIV/0!	#DIV/0!	#DIV/0!	#DIV/0!	#DIV/0!	#DIV/0!	#DIV/0!	#DIV/0!	#DIV/0!	#DIV/0!
			OVERALL			76	90.4348	90.146	79.3103	93.6842	75	88.8889	95	96	96	94	94	71.5232	80	72	76

## Sheet: Summary
			Pharmact	WOHBC	Biomerica	Skyfast	Biozek	menarini	menarini 2	Lepu	Szybio	Jiagsu	alpha pharma	wuhan easy diagnosis	Roche	Fortress	Mologic	ABINGDON
	comment							2005156	2003288
	Sensitivity	n	25	108	288	145	140	100	99	40	50	50	50	51	151	50	50	50
	IgG	%	68	75.9259	89.5833	79.3103	92.1429	74	88.8889	95	92	94	90	88.2353	65.5629	72	72	76
	IgM	%	68	89.8148	19.0972	51.0345	38.5714	63	73.7374	87.5	72	78	90	90	61.5894	78	14	#DIV/0!
	Ab	%	76	90.4348	90.146	79.3103	93.5714	75	88.8889	95	96	96	94	94	71.5232	80	72	76
	SX onset
	≥20d sensitivity	n	11	73	238	97	120	60	59	35	45	45	45	45	66	25	25	25
	IgG	%	81.8182	83.5616	93.2773	83.5052	95	76.6667	94.9153	97.1429	93.3333	95.5556	91.1111	91.1111	95.4545	92	84	96
	IgM	%	81.8182	95.8904	16.3866	52.5773	35.8333	65	76.2712	91.4286	73.3333	77.7778	88.8889	93.1818	77.2727	92	4	#DIV/0!
	Ab	%	90.9091	94.9367	94.1176	83.3333	95.7983	76.6667	94.9153	97.1429	97.7778	97.7778	93.3333	97.7273	96.9697	96	84	96
	Specificity	n	25	214	327	220	313	100	100	40	50	50	50	50	160	100	92	94
	IgG	%	76	97.1963	99.0826	98.6364	98.0831	100	99	95	98	96	100	98	99.375	100	98.913	96.8085
	IgM	%	84	77.1028	96.9419	96.8182	90.5882	100	99	90	98	96	100	100	98.125	97.9798	98.913	#DIV/0!
	Ab	%	72	77.1028	96.3303	96.3636	94.8357	100	98	85	96	92	100	98	97.5	98	98.913	96.8085
	TOTAL	3288	50	322	615	365	453	200	199	80	100	100	100	101	311	150	142	144
			Stage 1 only																Stage 2 onwards
			Alpha pharma		Jiangsu		Lepu		Menarini batch 2005156		Mologic		Pharmact		Wuhan Life Origin Biotech		Wuhan Easy diagnosis		Abc19		Biomerica		Biozek		Fortress		Menarini batch 2003288		Roche		Lumira Dx
	Overall Sensitivity	n	50		50		40		100		50		25		50		51		50		288		140		50		99		151		262
	IgG	%	90	78.2-96.0	94	83.0-98.0	95	83.1-99.1	74	64.3-81.1	72	57.5-82.2	68	46.5-83	92	80.8-97.2	88.2353	76.1-94.8	76	61.8-85.5	89.5833	85.5-92.4	92.1429	86.4-95.5	72	57.7-82.2	88.8889	81.0-94.0	65.5629	57.0-92.0	N/A	N/A
	IgM	%	90	78.2-96.0	78	64.0-87.1	87.5	73.2-94.9	63	52.8-71.1	14	5.8-24.7	68	46.5-83.0	72	57.5-82.2	90	78.2-96.0	N/A	N/A	19.0972	14.7-23.3	38.5714	30.5-45.8	78	64.0-87.1	73.7374	63.9-80.9	61.5894	53.3-68.2	N/A	N/A
	Ab	%	94	83.5-98.3	96	86.3-99.3	95	83.1-99.1	75	65.3-82.0	72	57.5-82.2	76	54.9-89.0	96	86.3-99.3	94	83.5-98.3	N/A	N/A	90.146	86.0-96.0	93.5714	88.1-96.6	80	66.3-88.7	88.8889	81.0-93.6	71.5232	63.6-77.5	94.3	90.7-96.4
	≥20d Sensitivity	n	45		45		35		60		25		11		45		45		25		238		120		25		59		66
	IgG	%	91.1111	78.8-96.9	95.5556	85.0-99.0	97.1429	85.1-99.9	76.6667	64.0-85.3	84	63.9-94.3	81.8182	48.2-96.7	93.3333	81.7-98.2	91.1111	78.8-96.9	96	79.6-99.8	93.2773	89.3-95.7	95	89.4-97.8	92	74.0-98.6	94.9153	86.0-99.0	95.4545	87.0-99.0	N/A	N/A
	IgM	%	88.8889	75.9-95.5	77.7778	62.9-87.4	91.4286	76.9-97.6	65	51.6-75.2	4	0.1-17.6	81.8182	48.2-96.7	73.3333	58.1-83.8	93.1818	81.3-98.1	N/A	N/A	16.3866	11.9-20.9	35.8333	27.3-43.7	92	74.0-98.6	76.2712	63.4-85.0	77.2727	65.3-85.4	N/A	N/A
	Ab	%	93.3333	81.7-98.2	97.7778	88.2-99.9	97.1429	85.1-99.9	76.6667	64.0-85.3	84	63.9-94.3	90.9091	58.7-99.5	97.7778	88.2-99.9	97.7273	88.0-99.9	N/A	N/A	94.1176	90.2-96.5	95.7983	90.5-98.3	96	79.6-99.8	94.9153	85.9-98.6	96.9697	89.5-99.5	98.1	95.3-99.3
	Specificity	n	50		50		40		100		92		25		50		50		94		327		313		100		100		160		201
	IgG	%	100	92.9-100	96	86.3-99.3	95	83.1-99.1	100	96.4-100	98.913	94.1-99.9	76	54.9-89.0	98	89.4-99.9	98	89.4-99.9	96.8085	91.0-99.1	99.0826	97.3-99.7	98.0831	95.9-99.2	100	96.4-100	99	94.6-99.9	99.375	96.6-100	N/A	N/A
	IgM	%	100	92.9-100	96	86.3-99.3	90	76.3-96.5	100	96.4-100	98.913	94.1-99.9	84	63.9-94.3	98	89.4-99.9	100	92.9-100	N/A	N/A	96.9419	94.4-98.3	90.5882	82.3-95.2	97.9798	92.9-99.6	99	94.6-99.9	98.125	94.6-99.5	N/A	N/A
	Ab	%	100	92.9-100	92	80.8-97.2	85	70.2-93.3	100	96.4-100	98.913	94.1-99.9	72	50.6-86.1	96	86.3-99.3	98	89.4-99.9	N/A	N/A	96.3303	93.7-97.9	94.8357	91.0-97.1	98	92.9-99.6	98	93.0-99.6	97.5	93.7-99.1	99.5	95.0-99.0
	Early sensitivity																				Y		Y				Y		Y		Y
	Late sensitivity																		Y		Y								Y		Y
	NT50 correlation																		Y		Y								Y		Y
	Capillary testing																		Y		Y		Y		Y		Y		Y		Y

## Sheet: Kit q
		Using the test kit						Leaflet
Participant ID	HCW?	How easy was the test kit to use?	How easy was it to take the sample?	How easy was it to understand the instructions?	How easy was it to understand the leaflet explaining your result?	Comments	Result	Read info leaflet?	Easy to understand?	What was unclear/suggested improvements
C025	y	2	3	2	2	The test result line wasn't very clear or vibrant. Had to hold at window for the light.	p	y	y	na
C038	y	3	2	2	2	2.6 Apply gentle pressure - should be firm pressure. Difficult for people with reduced manual dexterity.	n	y	y	na
C001	y	3	2	2	2	The equipment was quite fiddly. There are quite a few steps in quick succession and doing this with blood on the finger was a little bit harder. Having done once it would be easier to do again.	n	y	y	na
C004	y	2	2	2	2	n	p	y	y	na
C018	y	1	2	1	1	Test did not work	No result	y	na	Test did not work
C011	y	4	4	4	1	Having now taken a sample, I would be confident to use this test again easily. There was a lot going on/the instructions were very busy and as a result, appeared difficult to follow.	n	y	y	na
C024	y	3	3	2	1	Blood collector difficult to manipulate - fiddly. Not having a plaster or gauze swab in kit unhelpful - my finger continued to bleed - people might not have plasters to hand. Whole thing fiddly with the blood collection part.	p	y	y	Test result line was VERY faint. Some people I think would have difficulty reading the result. The information leaflet is misleading as it indicates a very obvious line, though I note it does say colour intensity can vary. Anyone with poor eyesight would not be able to read the result (if it was as faint as my test line).
C006	y	2	2	1	1	Good clean instructions, spare lancet useful. Suggest a spare collection bulb.	n	y	y	na
C017	y	2	3	2	2	Pipette was a bit fiddly.	p	y	y	na
C027	y	2	3	3	2	Quite straightforward, just takes time to read, clear. Pipette was a little tricky to use - reflecting - I perhaps didn't follow the instruction.	n	y	y	na
C028	y	2	2	2	2	I found it easy to use/understand but I felt it may be more difficult to get a blood sample if you have never taken your own blood sample before.	n	y	y	na
C029	y	2	2	3	2	My eyesight is not bad but I think many would struggle reading the leaflet. I would recommend that the person being tested has someone read the instructions to them while testing.	p	y	y	"even a faint line is positive"
C030	y	3	3	2	2	It would be helpful if a partner was reading the instructions to me as I was doing the stages of the test I think an older person may struggle.	n	y	n	nc
C039	y	4	4	3	2	It would be easier to miss out the filler tube and just put a blob of blood in the test kit well. I'm a HCP and the squeezy tube I ended up getting stuck with. Extra faff, extra time.	n	y	y	na
C032	y	1	1	1	1	I couldn't see the blood collector in the bag! Might be handy to make it a little more distinguishable.	p	y	y	na
C033	y	2	1	2	2	Feel this may be easy due to my clinical knowledge. May be difficult for the elderly.	p	y	y	na
C034	y	2	2	2	2	Very clear and easy to read. Pictures helpful.	n	y	y	na
C037	y	2	2	2	2	Easy to follow once read over and sat in front of you while using.	n	y	y	na
C036	y	2	2	2	2	Need to make sure you take your time to read leaflet through before starting the test. Explains well.	n	y	y	na
C023	y	2	1	1	1	Think its a good test to ease people's minds.	p	y	y	na
C008	y	2	2	2	4	Result could be clearer when positive ie. Faint line + bold line = positive	p	y	y	na
C005	y	4	3	3	3	A problem is that the capillaries provided do not seem to suck blood in a very efficient manner I think that performing it at home will be difficult for a lay person. The reading of it is also difficult, the line is barely there, can be misread as negative.	p	n	na	na
C0021	y	2	3	2	1	I think people with a clinical job will find it easy to use. However people without this would find it too difficult.	p	y	y	na
C009	y	2	2	4	1	So as a female I assumed I would have to put blood directly from my finger onto the white strip (similar to pregnancy test). I was rushing but I definitely mistook the white test kit for the blood collector and couldn't work out how to collect the blood. The picture didn't help.	n	n	n	na
C022	y	2	1	2	2	All okay	n	y	y	na
C020	y	1	2	1	1	nc	p	y	y	na
C015	y	2	2	1	2	A lot of information and pictures is very distracting. Fiddly. Easy to understand once I worked out part of the leaflet I was looking for. Testing and results could be separate sheets of paper.	n	y	y	na
C007	y	4	5	3	3	I found it very difficult to take the sample - I don't think I would have been able to do this successfully at home.	n	y	n	unclear if a very faint line means +ve or -ve
C003	y	3	2	3	2	Very busy, appears to have excessive amounts of information	n	nc	nc	nc
C002	y	1	2	1	nc	The leaflet should be folded so that the picture description is facing you. Had read the first side without realising there was more information.	p	y	y	na
C013	y	3	3	1	1	Easy to understand as HCW. Test solution and blood collector made it a little confusing, but OK because I fully read instructions before hand and familiar with similar kits.	n	nc	nc	nc
C026	n	4	5	3	4	The test line 'T' could clarified wrt intensity of any line indicated. The leaflet suggests a highly/bright coloured line similar to the 'C' line. I actually had a fairly faint 'T' line which I interoreted as a 'fail'.	Inconclusive	nc	nc	nc
C010	n	3	4	2	2	The blood collector drew blood via capillary action no problem, however on squeezing the bulb to add he sample to the test the blood would not come out at all, had to use the collector from the NHS - alternatively I could have squeezed droplets directly from my finger onto the test.	n	y	y	na
C035	n	2	4	2	2	Collecting the blood sample using the blood collector was a bit difficult. All else was straightforward.	n	y	y	na
C031	n	3	4	1	1	nc	p	y	y	na
C014	n	1	2	1	1	Diagrams are easy to follow and understand.	n	y	y	na
HCW:	31					Results	n
Non:	5					Pos	14
	Ease of use	Using the test kit	Taking the sample	Understanding the instructions	Understanding the leaflet explaining the result	HCW p	13
	Very easy	5	4	10	12	NHCW p	1
	Easy	18	17	17	19	Neg	20
	Neither easy nor difficult	8	8	7	2	HCW n	17
	Difficult	5	5	2	2	NHCW n	3
	Very difficult	0	2	0	0	Inconclusive (total)	2
		36	36	36	35	1 each inconclusive
					(1 nc)

## Sheet: lumira early
sample	patient	date	post sx	lumira
39	1	2020-04-17	8	1
12	7	2020-04-06	5	0
34	8	2020-04-15	2	1
17	12	2020-04-06	4	0
49	12	2020-04-28		0
44	17	2020-04-20	3	0
48	17	2020-04-21		0
5	18	2020-04-06	4	0
18	19	2020-04-06	5	0
23	20	2020-04-08		0
50	23	2020-07-14		1
31	24	2020-04-13	1	0
1	29	2020-03-30	10	1
2	33	2020-04-03	0	0
3	36	2020-04-06	15	0
4	39	2020-04-06	9	1
6	46	2020-04-06	7	1
7	47	2020-04-06	3	0
8	49	2020-04-06	11	1
9	50	2020-04-06	8	0
10	53	2020-04-06	12	1
11	55	2020-04-06	7	1
13	57	2020-04-06	5	1
14	58	2020-04-06	11	0
15	61	2020-04-06	10	0
16	63	2020-04-06	13	1
19	65	2020-04-06	5	0
20	70	2020-04-07	8	0
21	74	2020-04-07	12	1
22	77	2020-04-07	7	0
24	84	2020-04-08	11	0
25	87	2020-04-08	1	0
26	98	2020-04-09	20	0
27	99	2020-04-10	29	1
28	104	2020-04-11	7	0
29	109	2020-04-12	7	0
30	113	2020-04-12	9	0
32	117	2020-04-13	22	0
33	118	2020-04-13	7	0
35	123	2020-04-16	3	0
36	124	2020-04-16	11	0
37	129	2020-04-17	15	0
38	131	2020-04-17	11	1
40	132	2020-04-17	21	0
41	135	2020-04-17	8	1
42	142	2020-04-18	8	1
43	143	2020-04-18	8	1
45	144	2020-04-20	5	0
46	146	2020-04-20	9	1
47	148	2020-04-20	6	0
				18
				50
				36
